# Supplementary material for: mRNA association by aminoacyl tRNA synthetase occurs at a putative anticodon mimic and autoregulates translation in response to tRNA levels
Source: PLoS Biol. 2019 May 17;17(5):e3000274. doi: 10.1371/journal.pbio.3000274 (PMC6542539; doi:10.1371/journal.pbio.3000274)
Supplement: S2 Table — Mapped unique reads for each GeneID in the S288c genome. The file includes several sheets. Sheet 1: uniquely mapped reads for all RIP-seq experiments. Sheet 2: raw read counts normalized to RPM. Sheet 3: HisRS background-corrected RIP efficiency. Transcripts with normalized read coverage <15 in the Input samples, and noncoding RNAs were filtered out. Bound sample were then divided by its corresponding Input sample to calculate RIP efficiency, and HisRS RIP efficiency was corrected to the Untagged RIP efficiency. Sheet 4: GlnRS background-corrected RIP efficiency, calculated as in Sheet 3. Sheet 5: ValRS background-corrected RIP efficiency, calculated as in sheet 3. Sheet 6: GluRS background-corrected RIP efficiency, calculated as in Sheet 3. Sheet 7: MetRS background-corrected RIP efficiency, calculated as in Sheet 3. Sheet 8: arc1Δ MetRS background-corrected RIP efficiency, calculated as in Sheet 3. GlnRS, glutamine-tRNA synthetase; HisRS, histidyl-tRNA synthetase; RIP, RNA immunoprecipitation; RPM, reads per million; ValRS, valyl-tRNA synthetase. (XLSX) [file pbio.3000274.s005.xlsx]

## Sheet: RIP-seq Read Count (1)
Gene id	Name	Alias	Note	Ontology term	Gene position		Bound HisRS TAP	Input HisRS TAP	Bound HisRS GFP	Input HisRS GFP	Bound GlnRS GFP	Input GlnRS GFP	Bound ValRS RIP	Input ValRS RIP	Bound GluRS TAP	Input GluRS TAP	Bound MetRS RIP	Input MetRS RIP	Bound arc1Δ MetRS RIP	Input arc1Δ MetRS RIP	Bound Untagged TAP	Input Untagged TAP	Bound Untagged GFP	Input Untagged GFP
ETS1-1	ETS1-1	ETS1-1,5%27%20ETS	Non-coding%20region%20located%20immediately%20upstream%20of%20RDN18%3B%20transcribed%20as%20part%20of%20the%2035S%20rRNA%20precursor%20transcript%3B%20contains%20an%20essential%20U3%20snoRNA%20binding%20site%20required%20for%20maturation%20of%2018S%20rRNA	-	chrXII:457733-458432		0	0	0	0	0	0	0	0	0	0	0	0	0	0	0	0	0	0
ETS1-2	ETS1-2	ETS1-2,5%27%20ETS	Non-coding%20region%20located%20immediately%20upstream%20of%20RDN18%3B%20transcribed%20as%20part%20of%20the%2035S%20rRNA%20precursor%20transcript%3B%20contains%20an%20essential%20U3%20snoRNA%20binding%20site%20required%20for%20maturation%20of%2018S%20rRNA	-	chrXII:466870-467569		0	0	0	0	0	0	0	0	0	0	0	0	0	0	0	0	0	0
ETS2-1	ETS2-1	ETS2-1,3%27%20ETS	Non-coding%20region%20located%20adjacent%20to%20and%20downstream%20of%20RDN25%3B%20transcribed%20as%20part%20of%20the%2035S%20rRNA%20precursor%20transcript%3B%20contains%20the%20primary%20rRNA%20transcription%20termination%20site%20at%20%2B93%20and%20a%20secondary%20termination%20site%20between%20%2B211%20and%20%2B250	-	chrXII:451575-451785		0	0	0	0	0	0	0	0	0	0	0	0	0	0	0	0	0	0
ETS2-2	ETS2-2	ETS2-2,3%27%20ETS	Non-coding%20region%20located%20adjacent%20to%20RDN25%3B%20transcribed%20as%20part%20of%20the%2035S%20rRNA%20precursor%20transcript%3B%20contains%20the%20primary%20rRNA%20transcription%20termination%20site%20at%20%2B93%20and%20a%20secondary%20termination%20site%20between%20%2B211%20and%20%2B250	-	chrXII:460712-460922		0	0	0	0	0	0	0	0	0	0	0	0	0	0	0	0	0	0
HRA1	HRA1	HRA1	Non-protein-coding%20RNA%3B%20substrate%20of%20RNase%20P%2C%20possibly%20involved%20in%20rRNA%20processing%2C%20specifically%20maturation%20of%2020S%20precursor%20into%20the%20mature%2018S%20rRNA	GO:0000462,GO:0003674,GO:0005575	chrI:99305-99868		4	0	0	3	4	1	1	5	10	0	0	5	1	19	3	1	0	4
ICR1	ICR1	ICR1	Long%20intergenic%20regulatory%20ncRNA%3B%20has%20a%20key%20role%20in%20regulating%20transcription%20of%20the%20nearby%20protein-coding%20ORF%20FLO11%3B%20initiated%20far%20upstream%20from%20FLO11%20and%20transcribed%20across%20much%20of%20the%20large%20promoter%20of%20FLO11%2C%20repressing%20FLO11%20transcription%20in%20cis	GO:0003674,GO:0005634,GO:0006357	chrIX:393884-397082		25	242	28	221	10	198	35	153	122	209	54	245	25	111	16	372	15	216
IRT1	IRT1	IRT1,SUT643	Long%20noncoding%20RNA%20that%20governs%20mating-type%20control%20of%20gametogenesis%3B%20located%20in%20the%20IME1%20promoter%3B%20in%20haploids%2C%20expression%20of%20IME1%2C%20the%20central%20inducer%20of%20gametogenesis%2C%20is%20inhibited%20in%20cis%20by%20transcription%20of%20IRT1%2C%20which%20recruits%20the%20Set2p%20histone%20methyltransferase%20and%20the%20Set3p%20histone%20deacetylase%2…	-	chrX:605936-607424		12	288	20	459	12	416	26	414	75	335	34	397	16	379	35	536	4	339
ITS1-1	ITS1-1	ITS1-1,ITS1	Non-coding%20region%20between%20RDN58%20and%20RDN18%3B%20transcribed%20as%20part%20of%20the%2035S%20rRNA%20precursor%20transcript%3B%20excision%20during%20transcript%20maturation%20is%20coupled%20with%20processing%20of%20the%203%27%20external%20transcribed%20spacer%20%283%27ETS%29	-	chrXII:455572-455932		0	0	0	0	0	0	0	0	0	0	0	0	0	0	0	0	0	0
ITS1-2	ITS1-2	ITS1-2,ITS1	Non-coding%20region%20between%20RDN58%20and%20RDN18%3B%20transcribed%20as%20part%20of%20the%2035S%20rRNA%20precursor%20transcript%3B%20excision%20during%20transcript%20maturation%20is%20coupled%20with%20processing%20of%20the%203%27%20external%20transcribed%20spacer%20%283%27%20ETS%29	-	chrXII:464709-465069		0	0	0	0	0	0	0	0	0	0	0	0	0	0	0	0	0	0
ITS2-1	ITS2-1	ITS2-1,ITS2	Non-coding%20region%20between%20RDN58%20and%20RDN25%3B%20transcribed%20as%20part%20of%20the%2035S%20rRNA%20precursor%20transcript%3B%20forms%20a%20stem-loop%20structure%20that%20is%20required%20for%20processing%20of%20the%20precursor%20transcript	-	chrXII:455182-455413		0	0	0	0	0	0	0	0	0	0	0	0	0	0	0	0	0	0
ITS2-2	ITS2-2	ITS2-2,ITS2	Non-coding%20region%20between%20RDN58%20and%20RDN25%3B%20transcribed%20as%20part%20of%20the%2035S%20rRNA%20precursor%20transcript%3B%20forms%20a%20stem-loop%20structure%20required%20for%20processing%20of%20the%20precursor%20transcript	-	chrXII:464319-464550		0	0	0	0	0	0	0	0	0	0	0	0	0	0	0	0	0	0
PWR1	PWR1	PWR1	Intergenic%20regulatory%20ncRNA%3B%20one%20of%20two%20long%20ncRNAs%20that%20play%20key%20roles%20in%20regulating%20transcription%20of%20the%20nearby%20protein-coding%20ORF%20FLO11%3B%20PWR1%20promotes%20FLO11%20transcription%20by%20interfering%20with%20ncRNA%20ICR1%2C%20which%20is%20transcribed%20across%20the%20FLO11%20promoter	GO:0003674,GO:0005634,GO:0006357	chrIX:395999-396939		0	0	0	0	0	0	0	0	0	0	0	0	0	0	0	0	0	0
Q0010	Q0010	ORF6	Dubious%20open%20reading%20frame%3B%20unlikely%20to%20encode%20a%20protein%2C%20based%20on%20available%20experimental%20and%20comparative%20sequence%20data%3B%20partially%20overlaps%20the%20dubious%20ORF%20Q0017	GO:0003674,GO:0008150,GO:0016021	chrmt:3952-4338		0	0	3	0	5	0	0	0	0	0	0	0	0	0	0	0	0	0
Q0017	Q0017	ORF7	Dubious%20open%20reading%20frame%3B%20unlikely%20to%20encode%20a%20protein%2C%20based%20on%20available%20experimental%20and%20comparative%20sequence%20data%3B%20partially%20overlaps%20the%20dubious%20ORF%20Q0010	GO:0003674,GO:0005575,GO:0008150	chrmt:4254-4415		0	0	1	0	0	0	0	0	0	0	0	0	0	0	0	0	0	0
Q0020	Q0020	15S RRNA,14s%20rRNA,15S RRNA 2	Ribosomal%20RNA%20of%20the%20small%20mitochondrial%20ribosomal%20subunit%3B%20MSU1%20allele%20suppresses%20ochre%20stop%20mutations%20in%20mitochondrial%20protein-coding%20genes	GO:0003735,GO:0005763,GO:0032543	chrmt:6546-8194		789	28	3024	18	2540	7	3688	48	3948	29	2507	46	2772	170	2633	16	2122	105
Q0032	Q0032	ORF8	Dubious%20open%20reading%20frame%3B%20unlikely%20to%20encode%20a%20functional%20protein%2C%20based%20on%20available%20experimental%20and%20comparative%20sequence%20data	GO:0003674,GO:0008150,GO:0016021	chrmt:11667-11957		0	0	1	0	0	0	0	0	0	0	0	0	0	0	0	0	0	0
Q0045	Q0045	COX1,OXI3,cytochrome%20c%20oxidase%20subunit%201	Subunit%20I%20of%20cytochrome%20c%20oxidase%20%28Complex%20IV%29%3B%20Complex%20IV%20is%20the%20terminal%20member%20of%20the%20mitochondrial%20inner%20membrane%20electron%20transport%20chain%3B%20one%20of%20three%20mitochondrially-encoded%20subunits	GO:0004129,GO:0005739,GO:0005751,GO:0006123,GO:0009060,GO:0016021	chrmt:13818-26701		106	3	391	3	118	5	112	1	255	2	101	1	85	1	195	5	123	8
Q0050	Q0050	AI1,intron-encoded%20reverse%20transcriptase%20aI1	Reverse%20transcriptase%20required%20for%20splicing%20of%20the%20COX1%20pre-mRNA%3B%20encoded%20by%20a%20mobile%20group%20II%20intron%20within%20the%20mitochondrial%20COX1%20gene	GO:0003964,GO:0005739,GO:0006278,GO:0006315,GO:0006397	chrmt:13818-16322		0	0	0	0	0	0	0	0	0	0	0	0	0	0	0	0	0	0
Q0055	Q0055	AI2,intron-encoded%20reverse%20transcriptase%20aI2	Reverse%20transcriptase%20required%20for%20splicing%20of%20the%20COX1%20pre-mRNA%3B%20encoded%20by%20a%20mobile%20group%20II%20intron%20within%20the%20mitochondrial%20COX1%20gene	GO:0003964,GO:0005739,GO:0006314	chrmt:13818-18830		0	0	0	0	0	0	0	0	0	0	0	0	0	0	0	0	0	0
Q0060	Q0060	AI3,I-SceIII,intron-encoded%20DNA%20endonuclease%20aI3	Endonuclease%20I-SceIII%3B%20encoded%20by%20a%20mobile%20group%20I%20intron%20within%20the%20mitochondrial%20COX1%20gene	GO:0004519,GO:0005739,GO:0008150	chrmt:13818-19996		0	0	0	0	0	0	0	0	0	0	0	0	0	0	0	0	0	0
Q0065	Q0065	AI4,I-SceII,intron-encoded%20DNA%20endonuclease%20aI4	Endonuclease%20I-SceII%3B%20encoded%20by%20a%20mobile%20group%20I%20intron%20within%20the%20mitochondrial%20COX1%20gene%3B%20intron%20is%20normally%20spliced%20by%20the%20BI4p%20maturase%20but%20AI4p%20can%20mutate%20to%20acquire%20the%20same%20maturase%20activity	GO:0004519,GO:0005739,GO:0006314,GO:0008380	chrmt:13818-21935		0	0	0	0	0	0	0	0	0	0	0	0	0	0	0	0	0	0
Q0070	Q0070	AI5 ALPHA,intron-encoded%20DNA%20endonuclease%20aI5%20alpha	Endonuclease%20I-SceIV%3B%20involved%20in%20intron%20mobility%3B%20encoded%20by%20a%20mobile%20group%20I%20intron%20within%20the%20mitochondrial%20COX1%20gene	GO:0004519,GO:0005739,GO:0006316	chrmt:13818-23167		0	0	0	0	0	0	0	0	0	0	0	0	0	0	0	0	0	0
Q0075	Q0075	AI5 BETA,intron-encoded%20DNA%20endonuclease%20aI5%20beta	Protein%20of%20unknown%20function%3B%20encoded%20within%20an%20intron%20of%20the%20mitochondrial%20COX1%20gene%3B%20translational%20initiation%20codon%20is%20predicted%20to%20be%20ATA%20rather%20than%20ATG	GO:0003674,GO:0005739,GO:0008150	chrmt:24156-25255		0	0	0	0	0	0	0	0	0	0	0	0	0	0	0	0	0	0
Q0080	Q0080	ATP8,AAP1,F1F0%20ATP%20synthase%20subunit%208	Subunit%208%20of%20the%20F0%20sector%20of%20mitochondrial%20F1F0%20ATP%20synthase%3B%20encoded%20on%20the%20mitochondrial%20genome%3B%20ATP8%20and%20ATP6%20mRNAs%20are%20not%20translated%20in%20the%20absence%20of%20the%20F1%20sector%20of%20ATPase	GO:0000276,GO:0005739,GO:0015986,GO:0016021,GO:0046933	chrmt:27666-27812		0	0	0	0	1	0	0	0	0	0	0	0	0	0	0	0	0	0
Q0085	Q0085	ATP6,F1F0%20ATP%20synthase%20subunit%20a,OLI2,OLI4,PHO1	Subunit%20a%20of%20the%20F0%20sector%20of%20mitochondrial%20F1F0%20ATP%20synthase%3B%20mitochondrially%20encoded%3B%20translation%20is%20specifically%20activated%20by%20Atp22p%3B%20ATP6%20and%20ATP8%20mRNAs%20are%20not%20translated%20in%20the%20absence%20of%20the%20F1%20sector%20of%20ATPase%3B%20mutations%20in%20human%20ortholog%20MT-ATP6%20are%20associated%20with%20neurodegenerative%20disorders%…	GO:0000276,GO:0005739,GO:0015986,GO:0016021,GO:0046933	chrmt:28487-29266		27	0	75	1	15	2	48	0	297	0	17	1	7	1	70	2	16	2
Q0092	Q0092	ORF5	Dubious%20open%20reading%20frame%3B%20unlikely%20to%20encode%20a%20functional%20protein%2C%20based%20on%20available%20experimental%20and%20comparative%20sequence%20data	GO:0003674,GO:0005575,GO:0008150	chrmt:30874-31014		0	0	0	0	0	0	0	0	0	0	0	0	0	0	1	1	0	0
Q0105	Q0105	COB,COB1,CYTB,cytochrome%20b	Cytochrome%20b%3B%20mitochondrially%20encoded%20subunit%20of%20the%20ubiquinol-cytochrome%20c%20reductase%20complex%20which%20includes%20Cobp%2C%20Rip1p%2C%20Cyt1p%2C%20Cor1p%2C%20Qcr2p%2C%20Qcr6p%2C%20Qcr7p%2C%20Qcr8p%2C%20Qcr9p%2C%20and%20Qcr10p	GO:0005739,GO:0005750,GO:0006122,GO:0008121,GO:0009060,GO:0016021,GO:0045153	chrmt:36540-43647		8	1	116	1	27	0	54	0	83	2	33	1	34	2	118	1	31	1
Q0110	Q0110	BI2,cytochrome%20b%20mRNA%20maturase%20bI2	Mitochondrial%20mRNA%20maturase%20with%20a%20role%20in%20splicing%3B%20encoded%20by%20both%20exon%20and%20intron%20sequences%20of%20partially%20processed%20COB%20mRNA	GO:0004518,GO:0005739,GO:0008380	chrmt:36540-38579		0	0	0	0	0	0	0	0	0	0	0	0	0	0	0	0	0	0
Q0115	Q0115	BI3,cytochrome%20b%20mRNA%20maturase%20bI3	Mitochondrial%20mRNA%20maturase%3B%20forms%20a%20complex%20with%20Mrs1p%20to%20mediate%20splicing%20of%20the%20bI3%20intron%20of%20the%20COB%20gene%3B%20encoded%20by%20both%20exon%20and%20intron%20sequences%20of%20partially%20processed%20COB%20mRNA	GO:0000372,GO:0003723,GO:0005739	chrmt:36540-40265		0	0	0	0	0	0	0	0	0	0	0	0	0	0	0	0	0	0
Q0120	Q0120	BI4,intron-encoded%20RNA%20maturase%20bI4	Mitochondrial%20mRNA%20maturase%3B%20forms%20a%20complex%20with%20Nam2p%20to%20mediate%20splicing%20of%20the%20bI4%20intron%20of%20the%20COB%20gene%3B%20encoded%20by%20both%20exon%20and%20intron%20sequences%20of%20partially%20processed%20COB%20mRNA	GO:0000372,GO:0003723,GO:0005739	chrmt:36540-42251		0	0	0	0	0	0	0	0	0	0	0	0	0	0	0	0	0	0
Q0130	Q0130	OLI1,ATP9,F0%20ATP%20synthase%20subunit%20c,OLI3	F0-ATP%20synthase%20subunit%20c%20%28ATPase-associated%20proteolipid%29%3B%20encoded%20on%20the%20mitochondrial%20genome%3B%20mutation%20confers%20oligomycin%20resistance%3B%20expression%20is%20specifically%20dependent%20on%20the%20nuclear%20genes%20AEP1%20and%20AEP2	GO:0000276,GO:0005739,GO:0015986,GO:0016021,GO:0016887,GO:0046933	chrmt:46723-46953		120	7	324	0	200	2	446	1	241	4	433	1	168	2	275	5	123	13
Q0140	Q0140	VAR1,VARI,mitochondrial%2037S%20ribosomal%20protein%20VAR1	Mitochondrial%20ribosomal%20protein%20of%20the%20small%20subunit%3B%20mitochondrially-encoded%3B%20polymorphic%20in%20different%20strains%20due%20to%20variation%20in%20number%20of%20AAT%20%28asparagine%29%20codons%3B%20translated%20near%20the%20mitochondrial%20inner%20membrane%3B%20may%20have%20a%20role%20in%20loss%20of%20mitochondrial%20DNA%20under%20stress%20conditions	GO:0003735,GO:0005739,GO:0005763,GO:0032543	chrmt:48901-50097		0	0	6	0	7	1	4	0	2	0	5	0	1	0	5	0	4	0
Q0142	Q0142	ORF9	Dubious%20open%20reading%20frame%3B%20unlikely%20to%20encode%20a%20functional%20protein%2C%20based%20on%20available%20experimental%20and%20comparative%20sequence%20data%3B%20partially%20overlaps%20dubious%20open%20reading%20frame%20Q0143	GO:0003674,GO:0005575,GO:0008150	chrmt:51052-51228		0	1	0	0	0	0	0	0	1	0	1	0	0	0	0	0	0	0
Q0143	Q0143	ORF10	Dubious%20open%20reading%20frame%3B%20unlikely%20to%20encode%20a%20functional%20protein%2C%20based%20on%20available%20experimental%20and%20comparative%20sequence%20data	GO:0003674,GO:0005575,GO:0008150	chrmt:51277-51429		0	0	0	0	0	0	1	0	0	1	0	0	0	0	0	0	0	0
Q0144	Q0144	-	Dubious%20open%20reading%20frame%3B%20unlikely%20to%20encode%20a%20functional%20protein%2C%20based%20on%20available%20experimental%20and%20comparative%20sequence%20data	GO:0003674,GO:0008150,GO:0016021	chrmt:54109-54438		0	0	1	0	1	0	0	1	0	0	0	0	0	0	0	0	0	0
Q0158	Q0158	21S RRNA,21S rRNA 3,21S rRNA 4	Mitochondrial%2021S%20rRNA%3B%20intron%20encodes%20the%20I-SceI%20DNA%20endonuclease	GO:0003735,GO:0005762,GO:0032543,GO:0042255	chrmt:58009-62447		6404	42	7004	71	4221	52	13394	71	19464	38	13148	89	7081	159	17261	41	4440	257
Q0160	Q0160	SCEI,I-SceIV,OMEGA,intron-encoded%20endonuclease%20I-SceI	I-SceI%20DNA%20endonuclease%3B%20encoded%20by%20the%20mitochondrial%20group%20I%20intron%20of%20the%2021S rRNA%20gene%3B%20mediates%20gene%20conversion%20that%20propagates%20the%20intron%20into%20intron-less%20copies%20of%20the%2021S rRNA%20gene	GO:0004519,GO:0005739,GO:0006314	chrmt:61022-61729		0	0	0	0	0	0	0	0	0	0	0	0	0	0	0	0	0	0
Q0182	Q0182	ORF11	Dubious%20open%20reading%20frame%3B%20unlikely%20to%20encode%20a%20functional%20protein%2C%20based%20on%20available%20experimental%20and%20comparative%20sequence%20data	GO:0003674,GO:0005575,GO:0008150	chrmt:65770-66174		0	2	7	0	5	0	1	0	1	1	0	1	0	0	2	0	1	0
Q0250	Q0250	COX2,OXI1,OXII,cytochrome%20c%20oxidase%20subunit%202	Subunit%20II%20of%20cytochrome%20c%20oxidase%20%28Complex%20IV%29%3B%20Complex%20IV%20is%20the%20terminal%20member%20of%20the%20mitochondrial%20inner%20membrane%20electron%20transport%20chain%3B%20one%20of%20three%20mitochondrially-encoded%20subunits	GO:0004129,GO:0005739,GO:0005751,GO:0006123,GO:0009060,GO:0016021	chrmt:73758-74513		24	0	176	0	47	0	168	1	71	1	81	1	68	1	88	1	55	6
Q0255	Q0255	ORF1,RF1,maturase-like%20protein	Maturase-like%20protein	GO:0003674,GO:0005739,GO:0008150	chrmt:74495-75984		2	0	15	0	5	0	4	0	4	0	2	0	1	0	8	0	3	1
Q0275	Q0275	COX3,OXI2,cytochrome%20c%20oxidase%20subunit%203	Subunit%20III%20of%20cytochrome%20c%20oxidase%20%28Complex%20IV%29%3B%20Complex%20IV%20is%20the%20terminal%20member%20of%20the%20mitochondrial%20inner%20membrane%20electron%20transport%20chain%3B%20one%20of%20three%20mitochondrially-encoded%20subunits	GO:0004129,GO:0005739,GO:0005751,GO:0006123,GO:0009060,GO:0016021	chrmt:79213-80022		42	0	183	0	56	1	145	1	61	1	90	2	55	0	138	0	47	8
Q0285	Q0285	RPM1	RNA%20component%20of%20mitochondrial%20RNase%20P%3B%20mitochondrial%20RNase%20P%20also%20contains%20the%20protein%20subunit%20Rpm2p%3B%20RNase%20P%20removes%205%27%20extensions%20from%20mitochondrial%20tRNA%20precursors%3B%20RPM1%20is%20conserved%20in%20bacteria%2C%20fungi%2C%20and%20protozoa	GO:0001682,GO:0004526,GO:0005739,GO:0008033,GO:0030678	chrmt:85295-85777		1	1	6	0	4	0	2	0	1	0	0	0	1	0	1	0	2	0
Q0297	Q0297	ORF12	Dubious%20open%20reading%20frame%3B%20unlikely%20to%20encode%20a%20functional%20protein%2C%20based%20on%20available%20experimental%20and%20comparative%20sequence%20data%3B%20partially%20overlaps%20the%20verified%20gene%20RPM1	GO:0003674,GO:0005575,GO:0008150	chrmt:85554-85709		0	0	0	0	0	0	0	0	0	0	0	0	0	0	0	0	0	0
RDN18-1	RDN18-1	RDN18-1,RDN18	18S%20ribosomal%20RNA%20%2818S%20rRNA%29%3B%20component%20of%20the%20small%20%2840S%29%20ribosomal%20subunit%3B%20involved%20in%20codon%20recognition%20by%20tRNAs%20or%20the%20release%20factor%20eRF1%20%28Sup45p%29%3B%20encoded%20in%20the%20rDNA%20repeat%20%28RDN1%29%20as%20part%20of%20the%2035S%20primary%20transcript	GO:0001731,GO:0002181,GO:0003735,GO:0022627	chrXII:455933-457732		0	0	0	0	0	0	0	0	0	0	0	0	0	0	0	0	0	0
RDN18-2	RDN18-2	RDN18-2,RDN18	18S%20ribosomal%20RNA%20%2818S%20rRNA%29%3B%20component%20of%20the%20small%20%2840S%29%20ribosomal%20subunit%3B%20involved%20in%20codon%20recognition%20by%20tRNAs%20or%20the%20release%20factor%20eRF1%20%28Sup45p%29%3B%20encoded%20in%20the%20rDNA%20repeat%20%28RDN1%29%20as%20part%20of%20the%2035S%20primary%20transcript	GO:0001731,GO:0002181,GO:0003735,GO:0022627	chrXII:465070-466869		0	0	0	0	0	0	0	0	0	0	0	0	0	0	0	0	0	0
RDN25-1	RDN25-1	RDN25-1,26S%20rRNA,RDN25	25S%20ribosomal%20RNA%20%2825S%20rRNA%29%3B%20component%20of%20the%20large%20%2860S%29%20ribosomal%20subunit%3B%20encoded%20in%20the%20rDNA%20repeat%20%28RDN1%29%20as%20part%20of%20the%2035S%20primary%20transcript%3B%20formed%20by%20endonucleolytic%20cleavage%20at%20the%20C2%20site%20of%20internal%20transcribed%20spacer%202%20%28ITS2%29	GO:0003735,GO:0006450,GO:0006457,GO:0022625	chrXII:451786-455181		0	0	0	0	0	0	0	0	0	0	0	0	0	0	0	0	0	0
RDN25-2	RDN25-2	RDN25-2,26S%20rRNA,RDN25	25S%20ribosomal%20RNA%20%2825S%20rRNA%29%3B%20component%20of%20the%20large%20%2860S%29%20ribosomal%20subunit%3B%20encoded%20in%20the%20rDNA%20repeat%20%28RDN1%29%20as%20part%20of%20the%2035S%20primary%20transcript%3B%20formed%20by%20endonucleolytic%20cleavage%20at%20the%20C2%20site%20of%20internal%20transcribed%20spacer%202%20%28ITS2%29	GO:0003735,GO:0006450,GO:0006457,GO:0022625	chrXII:460923-464318		0	0	0	0	0	0	0	0	0	0	0	0	0	0	0	0	0	0
RDN37-1	RDN37-1	RDN37-1,RDN37	35S%20ribosomal%20RNA%20%2835S%20rRNA%29%20transcript%3B%20encoded%20by%20the%20RDN1%20locus%3B%20processed%20into%20the%2025S%2C%2018S%20and%205.8S%20rRNAs%20%28represented%20by%20the%20RDN25%2C%20RDN18%2C%20and%20RDN58%20loci%29	-	chrXII:451575-458432		0	0	0	0	0	0	0	0	0	0	0	0	0	0	0	0	0	0
RDN37-2	RDN37-2	RDN37-2,RDN37	35S%20ribosomal%20RNA%20%2835S%20rRNA%29%20transcript%3B%20encoded%20by%20the%20RDN1%20locus%3B%20processed%20into%20the%2025S%2C%2018S%20and%205.8S%20rRNAs%20%28represented%20by%20the%20RDN25%2C%20RDN18%2C%20and%20RDN58%20loci%29	-	chrXII:460712-467569		0	0	0	0	0	0	0	0	0	0	0	0	0	0	0	0	0	0
RDN5-1	RDN5-1	RDN5-1,MOF9,RDN5	5S%20ribosomal%20RNA%20%285S%20rRNA%29%3B%20only%20complete%20sequence%20of%206%20repeated%20RDN5%20alleles%3B%20able%20to%20support%20viability%20when%20provided%20as%20sole%20form%20of%205S%20rRNA%3B%20component%20of%20the%20large%20%2860S%29%20ribosomal%20subunit%3B%20localized%20to%20the%20nucleolus%20via%20interaction%20with%20Rpl5p%3B%20may%20play%20a%20role%20in%20translational%20frame%20f…	GO:0002181,GO:0003735,GO:0022625	chrXII:459676-459796		2	11	6	41	6	13	1	12	8	19	6	50	1	47	0	10	3	12
RDN5-2	RDN5-2	RDN5-2,RDN5	Variant%205S%20ribosomal%20rRNA%20%285S%20rRNA%29%20gene%3B%20located%20within%20the%20RDN1%20locus%3B%20unable%20to%20support%20cell%20viability%20when%20provided%20as%20sole%20source%20of%205S%20rRNA%3B%20identical%20in%20sequence%20to%20variant%20alleles%20RDN5-3%2C%20RDN5-4%2C%20and%20RDN5-5	GO:0002181,GO:0003735,GO:0022625	chrXII:468813-468931		0	0	0	0	0	0	0	0	0	0	0	0	0	0	0	0	0	0
RDN5-3	RDN5-3	RDN5-3,RDN5	Variant%205S%20ribosomal%20RNA%20%285S%20rRNA%29%20gene%3B%20located%20at%20a%20site%20distal%20to%20the%20RDN1%20locus%3B%20unable%20to%20support%20cell%20viability%20when%20provided%20as%20sole%20source%20of%205S%20rRNA%3B%20identical%20in%20sequence%20to%20variant%20alleles%20RDN5-2%2C%20RDN5-4%2C%20and%20RDN5-5	GO:0002181,GO:0003735,GO:0022625	chrXII:472465-472583		0	0	0	0	0	0	0	0	0	0	0	0	0	0	0	0	0	0
RDN5-4	RDN5-4	RDN5-4,RDN5	Variant%205S%20ribosomal%20rRNA%20%285S%20rRNA%29%20gene%3B%20located%20at%20a%20site%20distal%20to%20the%20RDN1%20locus%3B%20unable%20to%20support%20cell%20viability%20when%20provided%20as%20sole%20source%20of%205S%20rRNA%3B%20identical%20in%20sequence%20to%20variant%20alleles%20RDN5-2%2C%20RDN5-3%2C%20and%20RDN5-5	GO:0002181,GO:0003735,GO:0022625	chrXII:482045-482163		0	0	0	0	0	0	0	0	0	0	0	0	0	0	0	0	0	0
RDN5-5	RDN5-5	RDN5-5,RDN5	Variant%205S%20ribosomal%20rRNA%20%285S%20rRNA%29%20gene%3B%20located%20at%20a%20site%20distal%20to%20the%20RDN1%20locus%3B%20unable%20to%20support%20cell%20viability%20when%20provided%20as%20sole%20source%20of%205S%20rRNA%3B%20identical%20in%20sequence%20to%20variant%20alleles%20RDN5-2%2C%20RDN5-3%2C%20and%20RDN5-4	GO:0002181,GO:0003735,GO:0022625	chrXII:485697-485815		0	0	0	0	0	0	0	0	0	0	0	0	0	0	0	0	0	0
RDN5-6	RDN5-6	RDN5-6,RDN5	Variant%205S%20ribosomal%20rRNA%20%285S%20rRNA%29%20gene%3B%20located%20at%20a%20site%20distal%20to%20the%20RDN1%20locus	GO:0002181,GO:0003735,GO:0022625	chrXII:489349-489469		0	0	0	0	1	0	0	0	0	0	0	0	0	0	0	0	0	0
RDN58-1	RDN58-1	RDN58-1,RDN58	5.8S%20ribosomal%20RNA%20%285.8S%20rRNA%29%3B%20component%20of%20the%20large%20%2860S%29%20ribosomal%20subunit%3B%20encoded%20in%20the%20rDNA%20repeat%20%28RDN1%29%20as%20part%20of%20the%2035S%20primary%20transcript%3B%203%27%20end%20formation%20involves%20processing%20by%20the%20exosome%20complex%20while%205%27%20end%20is%20generated%20by%20Kem1p%20and%20Rat1p	GO:0002181,GO:0003735,GO:0022625	chrXII:455414-455571		0	0	0	0	0	0	0	0	0	0	0	0	0	0	0	0	0	0
RDN58-2	RDN58-2	RDN58-2,RDN58	5.8S%20ribosomal%20RNA%20%285.8S%20rRNA%29%3B%20component%20of%20the%20large%20%2860S%29%20ribosomal%20subunit%3B%20encoded%20in%20the%20rDNA%20repeat%20%28RDN1%29	GO:0002181,GO:0003735,GO:0022625	chrXII:464551-464708		0	0	0	0	0	0	0	0	0	0	0	0	0	0	0	0	0	0
RME2	RME2	RME2,IME4-AS	Antisense%20transcript%20initiated%20from%20the%203%27%20end%20of%20the%20IME4%20locus%3B%20expressed%20in%20haploids%20and%20interferes%20with%20IME4%20expression%20through%20a%20cis-acting%20mechanism%3B%20RME2%20expression%20is%20repressed%20by%20the%20MAT%20a1%2Falpha2%20repressor%20complex	-	chrVII:141898-144120		0	2	3	5	0	8	0	9	1	3	1	14	0	11	0	5	0	7
RME3	RME3	RME3,SUT534	Antisense%20transcript%20that%20represses%20the%20meiosis-specific%20ZIP2%20gene%3B%20expressed%20in%20haploid%20cells%20under%20sporulation%20inducing%20conditions%3B%20regulates%20ZIP2%20in%20a%20cis-dependent%20manner%3B%20RME3%20is%20repressed%20by%20the%20MAT%20a1%2Falpha2%20complex%20in%20diploid%20cells	-	chrVII:33109-35013		0	0	0	0	0	0	0	0	0	0	0	0	0	0	0	0	0	0
RNA170	RNA170	RNA170	RNA%20polymerase%20III%20transcribed%20RNA%20of%20unknown%20function%3B%20conserved%20in%20other%20yeast%20species	GO:0003674,GO:0005575,GO:0008150	chrXIII:667288-667456		1	7	0	16	0	12	13	18	2	24	5	18	5	19	1	16	3	11
RPR1	RPR1	RPR1	RNA%20component%20of%20nuclear%20RNase%20P%3B%20nuclear%20RNase%20P%20cleaves%20tRNA%20precursors%20to%20generate%20mature%205%27%20ends%20and%20facilitates%20turnover%20of%20nuclear%20RNAs%3B%20may%20be%20responsible%20for%20recognition%20of%20substrate%20tRNAs	GO:0004526,GO:0005655,GO:0008033,GO:0034965	chrV:117667-118035		90	1890	583	737	590	609	819	302	197	1934	578	485	807	295	255	2496	675	935
RUF20	RUF20	RUF20	RNA%20of%20Unknown%20Function	GO:0003674,GO:0005575,GO:0008150	chrVI:131061-131503		3	305	16	436	13	334	10	230	18	327	10	253	3	235	8	349	5	315
RUF21	RUF21	RUF21	RNA%20of%20Unknown%20Function	GO:0003674,GO:0005575,GO:0008150	chrVI:57815-58521		8	183	10	219	3	174	2	119	51	162	8	110	1	109	8	172	4	129
RUF22	RUF22	RUF22	RNA%20of%20Unknown%20Function%3B%20precise%20location%20of%203%27%20end%20uncertain%3B%20RUF22%20may%20be%20longer%20than%20currently%20annotated	GO:0003674,GO:0005575,GO:0008150	chrVI:199299-199813		0	0	0	1	0	1	0	0	0	1	0	0	1	4	0	0	0	0
RUF23	RUF23	RUF23	RNA%20of%20Unknown%20Function%3B%20precise%20location%20of%203%27%20end%20uncertain%3B%20RUF23%20may%20be%20longer%20than%20currently%20annotated	GO:0003674,GO:0005575,GO:0008150	chrVI:221714-221967		0	2	0	11	0	8	0	6	0	8	1	6	1	6	1	6	0	6
RUF5-1	RUF5-1	RUF5-1,RUF5	RNA%20of%20Unknown%20Function	GO:0003674,GO:0005575,GO:0008150	chrVIII:212409-213118		0	0	0	0	0	0	0	0	0	0	0	0	0	0	0	0	0	0
RUF5-2	RUF5-2	RUF5-2,RUF5	RNA%20of%20Unknown%20Function	GO:0003674,GO:0005575,GO:0008150	chrVIII:214407-215116		0	0	0	0	0	0	0	0	0	0	0	0	0	0	0	0	0	0
SCR1	SCR1	SCR1	RNA%20subunit%20of%20the%20Signal%20Recognition%20Particle%20%28SRP%29	GO:0003674,GO:0005786,GO:0006614,GO:0006616,GO:0045047	chrV:441987-442508		4434	4757	19402	3836	19451	2205	19426	853	12255	6329	26776	1439	14489	3470	8800	6653	16786	3997
SRG1	SRG1	SRG1	Non-protein-coding%20RNA%20that%20regulates%20the%20transcription%20of%20SER3%3B%20expression%20of%20SRG1%20RNA%20represses%20expression%20of%20its%20neighboring%20gene%20SER3%20via%20a%20transcription-interference%20mechanism	GO:0003674,GO:0005634,GO:0045892	chrV:322212-322762		12	881	27	925	12	757	26	332	53	1020	14	291	15	291	21	1260	6	947
tA%28AGC%29D	tA%28AGC%29D	-	Alanine%20tRNA%20%28tRNA-Ala%29%2C%20predicted%20by%20tRNAscan-SE%20analysis%3B%20one%20of%2011%20nuclear%20tRNA%20genes%20containing%20the%20tDNA-anticodon%20AGC%20%28converted%20to%20IGC%20in%20the%20mature%20tRNA%29%2C%20decodes%20GCU%20and%20GCC%20codons%20into%20alanine%2C%20one%20of%2016%20nuclear%20tRNAs%20for%20alanine	GO:0005829,GO:0006414,GO:0030533	chrIV:410379-410451		0	0	0	0	0	0	0	0	0	0	0	0	0	0	0	1	0	0
tA%28AGC%29F	tA%28AGC%29F	-	Alanine%20tRNA%20%28tRNA-Ala%29%2C%20predicted%20by%20tRNAscan-SE%20analysis%3B%20one%20of%2011%20nuclear%20tRNA%20genes%20containing%20the%20tDNA-anticodon%20AGC%20%28converted%20to%20IGC%20in%20the%20mature%20tRNA%29%2C%20decodes%20GCU%20and%20GCC%20codons%20into%20alanine%2C%20one%20of%2016%20nuclear%20tRNAs%20for%20alanine	GO:0005829,GO:0006414,GO:0030533	chrVI:204924-204996		0	0	0	0	0	0	0	0	0	0	0	0	0	3	0	0	0	0
tA%28AGC%29G	tA%28AGC%29G	-	Alanine%20tRNA%20%28tRNA-Ala%29%2C%20predicted%20by%20tRNAscan-SE%20analysis%3B%20one%20of%2011%20nuclear%20tRNA%20genes%20containing%20the%20tDNA-anticodon%20AGC%20%28converted%20to%20IGC%20in%20the%20mature%20tRNA%29%2C%20decodes%20GCU%20and%20GCC%20codons%20into%20alanine%2C%20one%20of%2016%20nuclear%20tRNAs%20for%20alanine	GO:0005829,GO:0006414,GO:0030533	chrVII:774349-774421		0	0	0	0	0	0	0	0	0	0	0	0	0	2	0	1	0	0
tA%28AGC%29H	tA%28AGC%29H	-	Alanine%20tRNA%20%28tRNA-Ala%29%2C%20predicted%20by%20tRNAscan-SE%20analysis%3B%20one%20of%2011%20nuclear%20tRNA%20genes%20containing%20the%20tDNA-anticodon%20AGC%20%28converted%20to%20IGC%20in%20the%20mature%20tRNA%29%2C%20decodes%20GCU%20and%20GCC%20codons%20into%20alanine%2C%20one%20of%2016%20nuclear%20tRNAs%20for%20alanine	GO:0005829,GO:0006414,GO:0030533	chrVIII:146242-146314		0	0	0	2	0	0	0	0	0	1	0	1	0	1	0	3	0	1
tA%28AGC%29J	tA%28AGC%29J	-	Alanine%20tRNA%20%28tRNA-Ala%29%2C%20predicted%20by%20tRNAscan-SE%20analysis%3B%20one%20of%2011%20nuclear%20tRNA%20genes%20containing%20the%20tDNA-anticodon%20AGC%20%28converted%20to%20IGC%20in%20the%20mature%20tRNA%29%2C%20decodes%20GCU%20and%20GCC%20codons%20into%20alanine%2C%20one%20of%2016%20nuclear%20tRNAs%20for%20alanine	GO:0005829,GO:0006414,GO:0030533	chrX:197313-197385		0	0	0	0	0	0	0	0	0	0	0	0	0	0	0	0	0	0
tA%28AGC%29K1	tA%28AGC%29K1	-	Alanine%20tRNA%20%28tRNA-Ala%29%2C%20predicted%20by%20tRNAscan-SE%20analysis%3B%20one%20of%2011%20nuclear%20tRNA%20genes%20containing%20the%20tDNA-anticodon%20AGC%20%28converted%20to%20IGC%20in%20the%20mature%20tRNA%29%2C%20decodes%20GCU%20and%20GCC%20codons%20into%20alanine%2C%20one%20of%2016%20nuclear%20tRNAs%20for%20alanine	GO:0005829,GO:0006414,GO:0030533	chrXI:219895-219967		0	0	0	0	0	0	0	0	0	0	0	0	0	0	0	0	0	0
tA%28AGC%29K2	tA%28AGC%29K2	-	Alanine%20tRNA%20%28tRNA-Ala%29%2C%20predicted%20by%20tRNAscan-SE%20analysis%3B%20one%20of%2011%20nuclear%20tRNA%20genes%20containing%20the%20tDNA-anticodon%20AGC%20%28converted%20to%20IGC%20in%20the%20mature%20tRNA%29%2C%20decodes%20GCU%20and%20GCC%20codons%20into%20alanine%2C%20one%20of%2016%20nuclear%20tRNAs%20for%20alanine	GO:0005829,GO:0006414,GO:0030533	chrXI:517988-518060		0	2	0	0	0	2	0	0	0	0	0	0	0	1	0	1	0	0
tA%28AGC%29L	tA%28AGC%29L	-	Alanine%20tRNA%20%28tRNA-Ala%29%2C%20predicted%20by%20tRNAscan-SE%20analysis%3B%20one%20of%2011%20nuclear%20tRNA%20genes%20containing%20the%20tDNA-anticodon%20AGC%20%28converted%20to%20IGC%20in%20the%20mature%20tRNA%29%2C%20decodes%20GCU%20and%20GCC%20codons%20into%20alanine%2C%20one%20of%2016%20nuclear%20tRNAs%20for%20alanine	GO:0005829,GO:0006414,GO:0030533	chrXII:656934-657006		0	0	0	1	0	1	0	3	0	2	0	0	0	2	0	3	0	0
tA%28AGC%29M1	tA%28AGC%29M1	-	Alanine%20tRNA%20%28tRNA-Ala%29%2C%20predicted%20by%20tRNAscan-SE%20analysis%3B%20one%20of%2011%20nuclear%20tRNA%20genes%20containing%20the%20tDNA-anticodon%20AGC%20%28converted%20to%20IGC%20in%20the%20mature%20tRNA%29%2C%20decodes%20GCU%20and%20GCC%20codons%20into%20alanine%2C%20one%20of%2016%20nuclear%20tRNAs%20for%20alanine	GO:0005829,GO:0006414,GO:0030533	chrXIII:321147-321219		0	0	1	0	0	0	0	0	0	0	0	0	0	0	0	0	0	0
tA%28AGC%29M2	tA%28AGC%29M2	-	Alanine%20tRNA%20%28tRNA-Ala%29%2C%20predicted%20by%20tRNAscan-SE%20analysis%3B%20one%20of%2011%20nuclear%20tRNA%20genes%20containing%20the%20tDNA-anticodon%20AGC%20%28converted%20to%20IGC%20in%20the%20mature%20tRNA%29%2C%20decodes%20GCU%20and%20GCC%20codons%20into%20alanine%2C%20one%20of%2016%20nuclear%20tRNAs%20for%20alanine	GO:0005829,GO:0006414,GO:0030533	chrXIII:768369-768441		0	0	0	0	0	0	0	0	0	0	0	0	0	0	0	0	0	0
tA%28AGC%29P	tA%28AGC%29P	-	Alanine%20tRNA%20%28tRNA-Ala%29%2C%20predicted%20by%20tRNAscan-SE%20analysis%3B%20one%20of%2011%20nuclear%20tRNA%20genes%20containing%20the%20tDNA-anticodon%20AGC%20%28converted%20to%20IGC%20in%20the%20mature%20tRNA%29%2C%20decodes%20GCU%20and%20GCC%20codons%20into%20alanine%2C%20one%20of%2016%20nuclear%20tRNAs%20for%20alanine	GO:0005829,GO:0006414,GO:0030533	chrXVI:856902-856974		0	0	0	2	1	0	0	0	0	1	0	0	0	0	0	2	0	0
tA%28UGC%29A	tA%28UGC%29A	TGA1	Alanine%20tRNA%20%28tRNA-Ala%29%2C%20predicted%20by%20tRNAscan-SE%20analysis%3B%20one%20of%205%20nuclear%20tRNA%20genes%20containing%20the%20tDNA-anticodon%20TGC%20%28mature%20tRNA%20may%20be%20UGC%20or%20may%20contain%20modified%20bases%29%2C%20decodes%20GCA%20and%20probably%20GCG%20codons%20into%20alanine%2C%20one%20of%2016%20nuclear%20tRNAs%20for%20alanine	GO:0005829,GO:0006414,GO:0030533	chrI:166267-166339		0	3	0	2	0	1	0	2	1	1	0	1	0	4	0	2	0	2
tA%28UGC%29E	tA%28UGC%29E	-	Alanine%20tRNA%20%28tRNA-Ala%29%2C%20predicted%20by%20tRNAscan-SE%20analysis%3B%20one%20of%205%20nuclear%20tRNA%20genes%20containing%20the%20tDNA-anticodon%20TGC%20%28mature%20tRNA%20may%20be%20UGC%20or%20may%20contain%20modified%20bases%29%2C%20decodes%20GCA%20and%20probably%20GCG%20codons%20into%20alanine%2C%20one%20of%2016%20nuclear%20tRNAs%20for%20alanine	GO:0005829,GO:0006414,GO:0030533	chrV:312023-312095		0	2	0	1	0	0	0	0	0	0	0	0	0	1	0	0	0	0
tA%28UGC%29G	tA%28UGC%29G	-	Alanine%20tRNA%20%28tRNA-Ala%29%2C%20predicted%20by%20tRNAscan-SE%20analysis%3B%20one%20of%205%20nuclear%20tRNA%20genes%20containing%20the%20tDNA-anticodon%20TGC%20%28mature%20tRNA%20may%20be%20UGC%20or%20may%20contain%20modified%20bases%29%2C%20decodes%20GCA%20and%20probably%20GCG%20codons%20into%20alanine%2C%20one%20of%2016%20nuclear%20tRNAs%20for%20alanine	GO:0005829,GO:0006414,GO:0030533	chrVII:794417-794489		0	0	0	0	0	0	0	0	0	0	0	1	0	1	0	0	0	0
tA%28UGC%29L	tA%28UGC%29L	-	Alanine%20tRNA%20%28tRNA-Ala%29%2C%20predicted%20by%20tRNAscan-SE%20analysis%3B%20one%20of%205%20nuclear%20tRNA%20genes%20containing%20the%20tDNA-anticodon%20TGC%20%28mature%20tRNA%20may%20be%20UGC%20or%20may%20contain%20modified%20bases%29%2C%20decodes%20GCA%20and%20probably%20GCG%20codons%20into%20alanine%2C%20one%20of%2016%20nuclear%20tRNAs%20for%20alanine	GO:0005829,GO:0006414,GO:0030533	chrXII:214883-214955		0	0	0	0	3	0	0	0	0	0	0	0	0	1	0	2	1	0
tA%28UGC%29O	tA%28UGC%29O	-	Alanine%20tRNA%20%28tRNA-Ala%29%2C%20predicted%20by%20tRNAscan-SE%20analysis%3B%20one%20of%205%20nuclear%20tRNA%20genes%20containing%20the%20tDNA-anticodon%20TGC%20%28mature%20tRNA%20may%20be%20UGC%20or%20may%20contain%20modified%20bases%29%2C%20decodes%20GCA%20and%20probably%20GCG%20codons%20into%20alanine%2C%20one%20of%2016%20nuclear%20tRNAs%20for%20alanine	GO:0005829,GO:0006414,GO:0030533	chrXV:854187-854259		0	8	1	3	0	4	1	0	5	7	1	5	1	9	3	17	0	3
tA%28UGC%29Q	tA%28UGC%29Q	-	Mitochondrial%20alanine%20tRNA%20%28tRNA-Ala%29%3B%20predicted%20by%20tRNAscan-SE%20analysis	GO:0005739,GO:0030533,GO:0070125	chrmt:69846-69921		0	0	0	0	0	0	0	0	0	0	0	0	0	0	0	0	0	0
tC%28GCA%29B	tC%28GCA%29B	-	Cysteine%20tRNA%20%28tRNA-Cys%29%2C%20predicted%20by%20tRNAscan-SE%20analysis	GO:0005829,GO:0006414,GO:0030533	chrII:643007-643078		0	1	0	0	0	0	0	1	0	1	0	0	0	2	0	1	0	0
tC%28GCA%29G	tC%28GCA%29G	-	Cysteine%20tRNA%20%28tRNA-Cys%29%2C%20predicted%20by%20tRNAscan-SE%20analysis	GO:0005829,GO:0006414,GO:0030533	chrVII:707108-707179		0	1	0	0	1	1	0	0	0	0	0	0	0	0	0	0	0	0
tC%28GCA%29P1	tC%28GCA%29P1	-	Cysteine%20tRNA%20%28tRNA-Cys%29%2C%20predicted%20by%20tRNAscan-SE%20analysis	GO:0005829,GO:0006414,GO:0030533	chrXVI:435893-435964		0	0	0	1	0	0	0	0	0	0	0	2	0	1	0	0	0	0
tC%28GCA%29P2	tC%28GCA%29P2	-	Cysteine%20tRNA%20%28tRNA-Cys%29%2C%20predicted%20by%20tRNAscan-SE%20analysis	GO:0005829,GO:0006414,GO:0030533	chrXVI:775765-775836		0	0	0	0	0	0	0	0	0	0	0	0	0	0	0	0	0	0
tC%28GCA%29Q	tC%28GCA%29Q	-	Mitochondrial%20cysteine%20tRNA%20%28tRNA-Cys%29	GO:0005739,GO:0030533,GO:0070125	chrmt:64415-64490		0	0	1	0	0	0	0	0	0	0	0	0	0	0	0	0	0	0
tD%28GUC%29B	tD%28GUC%29B	-	Aspartate%20tRNA%20%28tRNA-Asp%29%2C%20predicted%20by%20tRNAscan-SE%20analysis	GO:0005829,GO:0006414,GO:0030533	chrII:405960-406031		0	0	0	1	0	0	0	0	1	0	0	0	0	0	0	0	0	0
tD%28GUC%29D	tD%28GUC%29D	-	Aspartate%20tRNA%20%28tRNA-Asp%29%2C%20predicted%20by%20tRNAscan-SE%20analysis	GO:0005829,GO:0006414,GO:0030533	chrIV:568964-569035		0	0	0	0	0	0	0	0	0	1	0	0	0	0	0	0	0	0
tD%28GUC%29G1	tD%28GUC%29G1	-	Aspartate%20tRNA%20%28tRNA-Asp%29%2C%20predicted%20by%20tRNAscan-SE%20analysis	GO:0005829,GO:0006414,GO:0030533	chrVII:531610-531681		0	1	0	1	0	2	1	0	0	3	0	1	0	1	0	1	0	4
tD%28GUC%29G2	tD%28GUC%29G2	-	Aspartate%20tRNA%20%28tRNA-Asp%29%2C%20predicted%20by%20tRNAscan-SE%20analysis	GO:0005829,GO:0006414,GO:0030533	chrVII:544577-544648		0	0	0	2	0	2	0	1	1	1	0	0	0	5	0	2	0	1
tD%28GUC%29I1	tD%28GUC%29I1	-	Aspartate%20tRNA%20%28tRNA-Asp%29%2C%20predicted%20by%20tRNAscan-SE%20analysis	GO:0005829,GO:0006414,GO:0030533	chrIX:324303-324374		0	0	0	0	0	0	0	0	0	0	0	0	0	0	0	0	0	1
tD%28GUC%29I2	tD%28GUC%29I2	-	Aspartate%20tRNA%20%28tRNA-Asp%29%2C%20predicted%20by%20tRNAscan-SE%20analysis	GO:0005829,GO:0006414,GO:0030533	chrIX:336349-336420		0	0	0	0	0	0	0	0	0	0	0	0	0	1	0	0	0	0
tD%28GUC%29J1	tD%28GUC%29J1	-	Aspartate%20tRNA%20%28tRNA-Asp%29%2C%20predicted%20by%20tRNAscan-SE%20analysis	GO:0005829,GO:0006414,GO:0030533	chrX:204735-204806		0	0	0	0	0	1	0	0	0	1	0	0	0	0	0	1	0	0
tD%28GUC%29J2	tD%28GUC%29J2	-	Aspartate%20tRNA%20%28tRNA-Asp%29%2C%20predicted%20by%20tRNAscan-SE%20analysis	GO:0005829,GO:0006414,GO:0030533	chrX:355456-355527		0	0	0	1	1	0	1	0	0	0	0	0	0	0	0	0	0	0
tD%28GUC%29J3	tD%28GUC%29J3	-	Aspartate%20tRNA%20%28tRNA-Asp%29%2C%20predicted%20by%20tRNAscan-SE%20analysis	GO:0005829,GO:0006414,GO:0030533	chrX:374424-374495		0	0	0	0	0	0	0	0	0	0	0	0	0	0	0	0	0	0
tD%28GUC%29J4	tD%28GUC%29J4	-	Aspartate%20tRNA%20%28tRNA-Asp%29%2C%20predicted%20by%20tRNAscan-SE%20analysis	GO:0005829,GO:0006414,GO:0030533	chrX:541508-541579		0	0	0	0	0	0	0	0	0	0	0	0	0	0	0	0	0	0
tD%28GUC%29K	tD%28GUC%29K	-	Aspartate%20tRNA%20%28tRNA-Asp%29%2C%20predicted%20by%20tRNAscan-SE%20analysis	GO:0005829,GO:0006414,GO:0030533	chrXI:513332-513403		0	0	0	0	0	0	0	0	0	0	0	0	0	0	0	0	0	0
tD%28GUC%29L1	tD%28GUC%29L1	-	Aspartate%20tRNA%20%28tRNA-Asp%29%2C%20predicted%20by%20tRNAscan-SE%20analysis	GO:0005829,GO:0006414,GO:0030533	chrXII:427132-427203		0	0	1	0	0	0	0	0	0	0	0	0	1	0	1	0	0	0
tD%28GUC%29L2	tD%28GUC%29L2	-	Aspartate%20tRNA%20%28tRNA-Asp%29%2C%20predicted%20by%20tRNAscan-SE%20analysis	GO:0005829,GO:0006414,GO:0030533	chrXII:793918-793989		0	0	0	0	1	0	0	0	0	0	0	0	0	0	0	0	0	0
tD%28GUC%29M	tD%28GUC%29M	-	Aspartate%20tRNA%20%28tRNA-Asp%29%2C%20predicted%20by%20tRNAscan-SE%20analysis	GO:0005829,GO:0006414,GO:0030533	chrXIII:463554-463625		0	1	0	0	0	0	0	0	0	0	0	1	0	1	0	0	0	0
tD%28GUC%29N	tD%28GUC%29N	-	Aspartate%20tRNA%20%28tRNA-Asp%29%2C%20predicted%20by%20tRNAscan-SE%20analysis	GO:0005829,GO:0006414,GO:0030533	chrXIV:519099-519169		1	5	1	8	0	3	1	4	5	3	1	7	2	6	2	8	0	2
tD%28GUC%29O	tD%28GUC%29O	-	Aspartate%20tRNA%20%28tRNA-Asp%29%2C%20predicted%20by%20tRNAscan-SE%20analysis	GO:0005829,GO:0006414,GO:0030533	chrXV:571958-572029		0	0	0	3	1	3	0	4	0	4	0	6	0	3	0	7	0	3
tD%28GUC%29Q	tD%28GUC%29Q	-	Mitochondrial%20aspartate%20tRNA%20%28tRNA-Asp%29%3B%20predicted%20by%20tRNAscan-SE%20analysis	GO:0005739,GO:0030533,GO:0032543	chrmt:68322-68396		0	0	0	0	0	0	0	0	0	0	0	0	0	0	0	0	0	0
tE%28CUC%29D	tE%28CUC%29D	-	Glutamate%20tRNA%20%28tRNA-Glu%29%2C%20predicted%20by%20tRNAscan-SE%20analysis	GO:0005829,GO:0006414,GO:0030533	chrIV:1017207-1017278		0	0	0	0	0	0	0	0	0	0	0	0	0	0	0	0	0	0
tE%28CUC%29I	tE%28CUC%29I	-	Glutamate%20tRNA%20%28tRNA-Glu%29%2C%20predicted%20by%20tRNAscan-SE%20analysis	GO:0005829,GO:0006414,GO:0030533	chrIX:197592-197663		0	0	0	0	0	0	0	0	0	0	0	0	0	0	0	0	0	0
tE%28UUC%29B	tE%28UUC%29B	-	Glutamate%20tRNA%20%28tRNA-Glu%29%2C%20predicted%20by%20tRNAscan-SE%20analysis%3B%20thiolation%20of%20uridine%20at%20wobble%20position%20%2834%29%20requires%20Ncs6p	GO:0005829,GO:0006414,GO:0030533	chrII:645167-645238		0	0	0	0	0	0	0	0	0	0	0	0	0	0	0	0	0	1
tE%28UUC%29C	tE%28UUC%29C	-	Glutamine%20tRNA%20%28tRNA-Glu%29%2C%20predicted%20by%20tRNAscan-SE%20analysis%3B%20thiolation%20of%20uridine%20at%20wobble%20position%20%2834%29%20requires%20Ncs6p	GO:0005829,GO:0006414,GO:0030533	chrIII:82462-82533		0	0	0	0	0	1	0	1	0	0	0	0	0	0	0	1	0	1
tE%28UUC%29E1	tE%28UUC%29E1	-	Glutamate%20tRNA%20%28tRNA-Glu%29%2C%20predicted%20by%20tRNAscan-SE%20analysis%3B%20thiolation%20of%20uridine%20at%20wobble%20position%20%2834%29%20requires%20Ncs6p%3B%20target%20of%20K.%20lactis%20zymocin	GO:0005829,GO:0006414,GO:0030533	chrV:177099-177170		0	0	0	0	0	0	0	0	0	0	0	0	0	0	0	1	0	0
tE%28UUC%29E2	tE%28UUC%29E2	-	Glutamate%20tRNA%20%28tRNA-Glu%29%2C%20predicted%20by%20tRNAscan-SE%20analysis%3B%20thiolation%20of%20uridine%20at%20wobble%20position%20%2834%29%20requires%20Ncs6p	GO:0005829,GO:0006414,GO:0030533	chrV:354934-355005		0	1	0	3	0	4	0	2	0	1	0	1	0	2	0	2	0	1
tE%28UUC%29E3	tE%28UUC%29E3	-	Glutamate%20tRNA%20%28tRNA-Glu%29%2C%20predicted%20by%20tRNAscan-SE%20analysis%3B%20thiolation%20of%20uridine%20at%20wobble%20position%20%2834%29%20requires%20Ncs6p%3B%20target%20of%20K.%20lactis%20zymocin	GO:0005829,GO:0006414,GO:0030533	chrV:487331-487402		0	0	0	0	0	0	0	0	0	0	0	0	0	0	0	0	0	0
tE%28UUC%29G1	tE%28UUC%29G1	SOE1	Glutamate%20tRNA%20%28tRNA-Glu%29%2C%20predicted%20by%20tRNAscan-SE%20analysis%3B%20thiolation%20of%20uridine%20at%20wobble%20position%20%2834%29%20requires%20Ncs6p%3B%20can%20mutate%20to%20become%20a%20missense%20suppressor%20tRNA%20that%20inserts%20glutamate%20residues%20at%20lysine%20codons%3B%20target%20of%20K.%20lactis%20zymocin	GO:0005829,GO:0006414,GO:0030533	chrVII:328583-328654		0	1	0	0	0	0	0	0	0	2	0	0	0	0	0	2	0	1
tE%28UUC%29G2	tE%28UUC%29G2	-	Glutamate%20tRNA%20%28tRNA-Glu%29%2C%20predicted%20by%20tRNAscan-SE%20analysis%3B%20thiolation%20of%20uridine%20at%20wobble%20position%20%2834%29%20requires%20Ncs6p	GO:0005829,GO:0006414,GO:0030533	chrVII:401527-401598		0	0	0	0	0	0	0	0	0	0	0	0	0	0	0	0	0	0
tE%28UUC%29G3	tE%28UUC%29G3	-	Glutamate%20tRNA%20%28tRNA-Glu%29%2C%20predicted%20by%20tRNAscan-SE%20analysis%3B%20thiolation%20of%20uridine%20at%20wobble%20position%20%2834%29%20requires%20Ncs6p%3B%20target%20of%20K.%20lactis%20zymocin	GO:0005829,GO:0006414,GO:0030533	chrVII:541850-541921		0	0	0	0	0	1	0	0	1	0	0	0	0	0	0	0	0	0
tE%28UUC%29I	tE%28UUC%29I	-	Glutamate%20tRNA%20%28tRNA-Glu%29%2C%20predicted%20by%20tRNAscan-SE%20analysis%3B%20thiolation%20of%20uridine%20at%20wobble%20position%20%2834%29%20requires%20Ncs6p	GO:0005829,GO:0006414,GO:0030533	chrIX:370417-370488		0	0	0	0	0	0	0	0	0	0	0	0	0	1	0	0	0	0
tE%28UUC%29J	tE%28UUC%29J	-	Glutamate%20tRNA%20%28tRNA-Glu%29%2C%20predicted%20by%20tRNAscan-SE%20analysis%3B%20thiolation%20of%20uridine%20at%20wobble%20position%20%2834%29%20requires%20Ncs6p%3B%20target%20of%20K.%20lactis%20zymocin	GO:0005829,GO:0006414,GO:0030533	chrX:115939-116010		0	1	0	0	1	0	0	0	0	0	0	1	0	1	0	2	0	1
tE%28UUC%29K	tE%28UUC%29K	-	Glutamate%20tRNA%20%28tRNA-Glu%29%2C%20predicted%20by%20tRNAscan-SE%20analysis%3B%20thiolation%20of%20uridine%20at%20wobble%20position%20%2834%29%20requires%20Ncs6p	GO:0005829,GO:0006414,GO:0030533	chrXI:141018-141089		0	3	0	1	0	1	0	2	0	0	0	0	0	0	0	0	0	1
tE%28UUC%29L	tE%28UUC%29L	-	Glutamate%20tRNA%20%28tRNA-Glu%29%2C%20predicted%20by%20tRNAscan-SE%20analysis%3B%20thiolation%20of%20uridine%20at%20wobble%20position%20%2834%29%20requires%20Ncs6p%3B%20target%20of%20K.%20lactis%20zymocin	GO:0005829,GO:0006414,GO:0030533	chrXII:797178-797249		0	0	0	0	0	0	0	0	0	0	0	0	0	1	0	0	0	0
tE%28UUC%29M	tE%28UUC%29M	-	Glutamate%20tRNA%20%28tRNA-Glu%29%2C%20predicted%20by%20tRNAscan-SE%20analysis%3B%20thiolation%20of%20uridine%20at%20wobble%20position%20%2834%29%20requires%20Ncs6p	GO:0005829,GO:0006414,GO:0030533	chrXIII:290801-290872		0	0	0	1	2	0	0	0	1	0	0	0	0	0	0	0	0	0
tE%28UUC%29P	tE%28UUC%29P	-	Glutamate%20tRNA%20%28tRNA-Glu%29%2C%20predicted%20by%20tRNAscan-SE%20analysis%3B%20thiolation%20of%20uridine%20at%20wobble%20position%20%2834%29%20requires%20Ncs6p%3B%20target%20of%20K.%20lactis%20zymocin	GO:0005829,GO:0006414,GO:0030533	chrXVI:210192-210263		0	0	0	0	0	0	0	0	0	1	0	0	0	2	0	0	0	0
tE%28UUC%29Q	tE%28UUC%29Q	-	Mitochondrial%20glutamate%20tRNA%20%28tRNA-Glu%29%3B%20predicted%20by%20tRNAscan-SE%20analysis	GO:0005739,GO:0030533,GO:0070125	chrmt:35373-35444		0	0	0	0	0	0	0	0	0	0	0	0	0	0	0	0	0	0
tF%28GAA%29B	tF%28GAA%29B	-	Phenylalanine%20tRNA%20%28tRNA-Phe%29%2C%20predicted%20by%20tRNAscan-SE%20analysis	GO:0005829,GO:0006414,GO:0030533	chrII:36398-36488		0	0	0	0	0	0	0	0	0	0	1	0	0	0	0	0	0	0
tF%28GAA%29D	tF%28GAA%29D	-	Phenylalanine%20tRNA%20%28tRNA-Phe%29%2C%20predicted%20by%20tRNAscan-SE%20analysis	GO:0005829,GO:0006414,GO:0030533	chrIV:1095370-1095461		0	1	0	3	0	2	0	1	0	2	0	3	0	3	0	6	0	3
tF%28GAA%29F	tF%28GAA%29F	-	Phenylalanine%20tRNA%20%28tRNA-Phe%29%2C%20predicted%20by%20tRNAscan-SE%20analysis	GO:0005829,GO:0006414,GO:0030533	chrVI:157916-158007		0	0	0	0	0	0	1	0	0	0	0	0	0	0	0	0	0	0
tF%28GAA%29G	tF%28GAA%29G	-	Phenylalanine%20tRNA%20%28tRNA-Phe%29%2C%20predicted%20by%20tRNAscan-SE%20analysis	GO:0005829,GO:0006414,GO:0030533	chrVII:440716-440807		0	0	0	0	0	0	0	0	0	0	0	0	0	0	0	0	0	0
tF%28GAA%29H1	tF%28GAA%29H1	-	Phenylalanine%20tRNA%20%28tRNA-Phe%29%2C%20predicted%20by%20tRNAscan-SE%20analysis	GO:0005829,GO:0006414,GO:0030533	chrVIII:237848-237939		0	3	0	3	0	10	0	1	0	2	2	4	0	57	1	3	0	10
tF%28GAA%29H2	tF%28GAA%29H2	-	Phenylalanine%20tRNA%20%28tRNA-Phe%29%2C%20predicted%20by%20tRNAscan-SE%20analysis	GO:0005829,GO:0006414,GO:0030533	chrVIII:358478-358569		0	1	0	0	0	0	0	0	0	0	0	0	0	0	0	0	0	0
tF%28GAA%29M	tF%28GAA%29M	-	Phenylalanine%20tRNA%20%28tRNA-Phe%29%2C%20predicted%20by%20tRNAscan-SE%20analysis	GO:0005829,GO:0006414,GO:0030533	chrXIII:352280-352370		0	2	0	0	0	2	0	4	0	2	1	8	0	3	0	6	0	5
tF%28GAA%29N	tF%28GAA%29N	-	Phenylalanine%20tRNA%20%28tRNA-Phe%29%2C%20predicted%20by%20tRNAscan-SE%20analysis	GO:0005829,GO:0006414,GO:0030533	chrXIV:374869-374959		0	0	0	0	0	0	0	0	0	0	0	0	0	0	0	0	0	0
tF%28GAA%29P1	tF%28GAA%29P1	-	Phenylalanine%20tRNA%20%28tRNA-Phe%29%2C%20predicted%20by%20tRNAscan-SE%20analysis	GO:0005829,GO:0006414,GO:0030533	chrXVI:560198-560289		0	1	0	3	0	1	0	1	1	1	0	1	0	1	0	1	0	3
tF%28GAA%29P2	tF%28GAA%29P2	-	Phenylalanine%20tRNA%20%28tRNA-Phe%29%2C%20predicted%20by%20tRNAscan-SE%20analysis	GO:0005829,GO:0006414,GO:0030533	chrXVI:622540-622631		0	0	0	0	0	1	0	0	0	1	0	1	0	0	0	1	0	0
tF%28GAA%29Q	tF%28GAA%29Q	-	Mitochondrial%20phenylalanine%20tRNA%20%28tRNA-Phe%29%3B%20predicted%20by%20tRNAscan-SE%20analysis	GO:0005739,GO:0030533,GO:0070125	chrmt:77431-77505		0	0	0	0	0	0	0	0	0	0	0	0	0	0	0	0	0	0
tG%28CCC%29D	tG%28CCC%29D	SUF3	Glycine%20tRNA%20%28tRNA-Gly%29%2C%20predicted%20by%20tRNAscan-SE%20analysis%3B%20can%20mutate%20to%20suppress%20%2B1%20frameshift%20mutations%20in%20glycine%20codons	GO:0005829,GO:0006414,GO:0030533	chrIV:1257008-1257079		0	0	0	0	1	0	0	0	0	0	0	0	0	1	0	0	0	0
tG%28CCC%29O	tG%28CCC%29O	SUF5	Glycine%20tRNA%20%28tRNA-Gly%29%2C%20predicted%20by%20tRNAscan-SE%20analysis%3B%20can%20mutate%20to%20suppress%20%2B1%20frameshift%20mutations%20in%20glycine%20codons	GO:0005829,GO:0006414,GO:0030533	chrXV:594354-594425		0	2	0	1	0	7	0	1	0	1	1	3	0	3	0	3	0	3
tG%28GCC%29B	tG%28GCC%29B	-	Glycine%20tRNA%20%28tRNA-Gly%29%2C%20predicted%20by%20tRNAscan-SE%20analysis	GO:0005829,GO:0006414,GO:0030533	chrII:197629-197699		0	1	0	0	0	0	0	0	0	0	0	0	0	0	0	0	0	0
tG%28GCC%29C	tG%28GCC%29C	SUF16	Glycine%20tRNA%20%28tRNA-Gly%29%2C%20predicted%20by%20tRNAscan-SE%20analysis%3Bcan%20mutate%20to%20suppress%20%2B1%20frameshift%20mutations%20in%20glycine%20codons	GO:0005829,GO:0006414,GO:0030533	chrIII:142701-142771		0	0	0	0	0	0	0	0	0	0	0	1	0	0	0	0	0	0
tG%28GCC%29D1	tG%28GCC%29D1	-	Glycine%20tRNA%20%28tRNA-Gly%29%2C%20predicted%20by%20tRNAscan-SE%20analysis	GO:0005829,GO:0006414,GO:0030533	chrIV:83548-83618		0	0	0	0	0	0	0	0	0	0	0	0	0	0	0	0	0	0
tG%28GCC%29D2	tG%28GCC%29D2	-	Glycine%20tRNA%20%28tRNA-Gly%29%2C%20predicted%20by%20tRNAscan-SE%20analysis	GO:0005829,GO:0006414,GO:0030533	chrIV:992832-992902		0	3	0	7	0	0	0	9	2	4	0	9	1	2	0	7	0	6
tG%28GCC%29E	tG%28GCC%29E	-	Glycine%20tRNA%20%28tRNA-Gly%29%2C%20predicted%20by%20tRNAscan-SE%20analysis	GO:0005829,GO:0006414,GO:0030533	chrV:61890-61960		0	1	2	0	0	1	0	0	1	0	0	0	1	3	0	2	0	1
tG%28GCC%29F1	tG%28GCC%29F1	SUF20	Glycine%20tRNA%20%28tRNA-Gly%29%2C%20predicted%20by%20tRNAscan-SE%20analysis%3B%20can%20mutate%20to%20suppress%20%2B1%20frameshift%20mutations%20in%20glycine%20codons	GO:0005829,GO:0006414,GO:0030533	chrVI:162228-162298		0	0	0	0	0	2	0	0	0	0	0	0	0	0	0	0	0	0
tG%28GCC%29F2	tG%28GCC%29F2	-	Glycine%20tRNA%20%28tRNA-Gly%29%2C%20predicted%20by%20tRNAscan-SE%20analysis	GO:0005829,GO:0006414,GO:0030533	chrVI:180974-181044		0	0	1	2	0	1	0	0	0	0	0	0	0	0	0	3	0	0
tG%28GCC%29G1	tG%28GCC%29G1	-	Glycine%20tRNA%20%28tRNA-Gly%29%2C%20predicted%20by%20tRNAscan-SE%20analysis	GO:0005829,GO:0006414,GO:0030533	chrVII:845649-845719		0	1	0	1	0	1	0	0	0	0	0	1	0	1	0	4	0	3
tG%28GCC%29G2	tG%28GCC%29G2	-	Glycine%20tRNA%20%28tRNA-Gly%29%2C%20predicted%20by%20tRNAscan-SE%20analysis	GO:0005829,GO:0006414,GO:0030533	chrVII:930953-931023		0	0	0	1	0	2	0	0	0	0	1	0	0	0	0	1	0	1
tG%28GCC%29J1	tG%28GCC%29J1	-	Glycine%20tRNA%20%28tRNA-Gly%29%2C%20predicted%20by%20tRNAscan-SE%20analysis	GO:0005829,GO:0006414,GO:0030533	chrX:396726-396796		0	0	0	0	0	0	0	0	0	0	0	0	0	0	0	0	0	0
tG%28GCC%29J2	tG%28GCC%29J2	SUF23	Glycine%20tRNA%20%28tRNA-Gly%29%3B%20can%20mutate%20to%20suppress%20%2B1%20frameshift%20mutations	GO:0005829,GO:0006414,GO:0030533	chrX:531828-531898		0	4	0	2	0	1	0	0	0	2	0	0	0	0	0	1	0	3
tG%28GCC%29M	tG%28GCC%29M	-	Glycine%20tRNA%20%28tRNA-Gly%29%2C%20predicted%20by%20tRNAscan-SE%20analysis	GO:0005829,GO:0006414,GO:0030533	chrXIII:183898-183968		0	0	0	0	0	0	0	0	0	0	0	0	0	0	0	0	0	0
tG%28GCC%29O1	tG%28GCC%29O1	-	Glycine%20tRNA%20%28tRNA-Gly%29%2C%20predicted%20by%20tRNAscan-SE%20analysis	GO:0005829,GO:0006414,GO:0030533	chrXV:226611-226681		0	0	0	0	1	0	0	0	0	0	0	0	0	0	0	0	0	1
tG%28GCC%29O2	tG%28GCC%29O2	SUF17	Glycine%20tRNA%20%28tRNA-Gly%29%2C%20predicted%20by%20tRNAscan-SE%20analysis%3B%20can%20mutate%20to%20suppress%20%2B1%20frameshift%20mutations%20in%20glycine%20codons	GO:0005829,GO:0006414,GO:0030533	chrXV:282164-282234		0	1	0	0	0	1	0	0	0	1	0	1	0	1	0	0	0	0
tG%28GCC%29P1	tG%28GCC%29P1	-	Glycine%20tRNA%20%28tRNA-Gly%29%2C%20predicted%20by%20tRNAscan-SE%20analysis	GO:0005829,GO:0006414,GO:0030533	chrXVI:572269-572339		0	0	0	1	0	1	2	0	0	1	1	0	1	0	0	3	0	0
tG%28GCC%29P2	tG%28GCC%29P2	-	Glycine%20tRNA%20%28tRNA-Gly%29%2C%20predicted%20by%20tRNAscan-SE%20analysis	GO:0005829,GO:0006414,GO:0030533	chrXVI:860379-860449		0	2	0	2	0	0	0	1	0	2	1	1	1	1	0	0	0	0
tG%28UCC%29G	tG%28UCC%29G	SUF4	Glycine%20tRNA%20%28tRNA-Gly%29%2C%20predicted%20by%20tRNAscan-SE%20analysis%3B%20can%20mutate%20to%20suppress%20%2B1%20frameshift%20mutations%20in%20glycine%20codons	GO:0005829,GO:0006414,GO:0030533	chrVII:779616-779687		0	0	0	0	0	0	1	0	0	0	0	0	0	0	0	0	0	0
tG%28UCC%29N	tG%28UCC%29N	SUF6	Glycine%20tRNA%20%28tRNA-Gly%29%2C%20predicted%20by%20tRNAscan-SE%20analysis%3B%20can%20mutate%20to%20suppress%20%2B1%20frameshift%20mutations%20in%20glycine%20codons	GO:0005829,GO:0006414,GO:0030533	chrXIV:96241-96312		0	0	0	0	0	0	0	0	0	0	0	0	0	0	0	0	0	0
tG%28UCC%29O	tG%28UCC%29O	SUF1	Glycine%20tRNA%20%28tRNA-Gly%29%2C%20predicted%20by%20tRNAscan-SE%20analysis%3B%20can%20mutate%20to%20suppress%20%2B1%20frameshift%20mutations%20in%20glycine%20codons	GO:0005829,GO:0006414,GO:0030533	chrXV:110962-111033		0	0	0	0	0	0	0	0	0	0	0	0	0	1	0	0	0	1
tG%28UCC%29Q	tG%28UCC%29Q	-	Mitochondrial%20glycine%20tRNA%20%28tRNA-Gly%29%3B%20predicted%20by%20tRNAscan-SE%20analysis	GO:0005739,GO:0030533,GO:0070125	chrmt:67468-67542		0	0	0	0	0	0	0	0	0	0	0	0	0	0	0	0	0	0
tH%28GUG%29E1	tH%28GUG%29E1	-	Histidine%20tRNA%20%28tRNA-His%29%2C%20predicted%20by%20tRNAscan-SE%20analysis	GO:0005829,GO:0006414,GO:0030533	chrV:207357-207428		0	0	0	0	1	1	0	0	0	3	0	1	0	2	0	0	0	0
tH%28GUG%29E2	tH%28GUG%29E2	-	Histidine%20tRNA%20%28tRNA-His%29%2C%20predicted%20by%20tRNAscan-SE%20analysis	GO:0005829,GO:0006414,GO:0030533	chrV:434541-434612		0	0	0	4	0	4	2	2	0	2	0	1	0	2	0	2	0	1
tH%28GUG%29G1	tH%28GUG%29G1	-	Histidine%20tRNA%20%28tRNA-His%29%2C%20predicted%20by%20tRNAscan-SE%20analysis	GO:0005829,GO:0006414,GO:0030533	chrVII:110625-110696		0	0	0	1	0	1	0	0	0	0	0	0	0	1	0	1	0	2
tH%28GUG%29G2	tH%28GUG%29G2	-	Histidine%20tRNA%20%28tRNA-His%29%2C%20predicted%20by%20tRNAscan-SE%20analysis	GO:0005829,GO:0006414,GO:0030533	chrVII:319781-319852		0	5	1	4	0	0	2	1	1	2	2	0	1	0	0	2	0	1
tH%28GUG%29H	tH%28GUG%29H	-	Histidine%20tRNA%20%28tRNA-His%29%2C%20predicted%20by%20tRNAscan-SE%20analysis	GO:0005829,GO:0006414,GO:0030533	chrVIII:62755-62826		0	0	0	1	0	0	0	0	0	0	0	1	0	0	0	0	0	2
tH%28GUG%29K	tH%28GUG%29K	-	Histidine%20tRNA%20%28tRNA-His%29%2C%20predicted%20by%20tRNAscan-SE%20analysis	GO:0005829,GO:0006414,GO:0030533	chrXI:313401-313472		0	0	0	0	0	0	0	0	0	0	1	0	1	0	0	1	0	0
tH%28GUG%29M	tH%28GUG%29M	-	Histidine%20tRNA%20%28tRNA-His%29%2C%20predicted%20by%20tRNAscan-SE%20analysis	GO:0005829,GO:0006414,GO:0030533	chrXIII:363064-363135		0	1	3	0	0	3	0	0	0	1	0	0	1	3	0	2	0	2
tH%28GUG%29Q	tH%28GUG%29Q	-	Mitochondrial%20histidine%20tRNA%20%28tRNA-His%29%3B%20predicted%20by%20tRNAscan-SE%20analysis	GO:0005739,GO:0030533,GO:0032543	chrmt:64596-64670		0	0	0	0	0	0	0	0	0	0	0	0	0	0	0	0	0	0
tI%28AAU%29B	tI%28AAU%29B	-	Isoleucine%20tRNA%20%28tRNA-Ile%29%2C%20predicted%20by%20tRNAscan-SE%20analysis	GO:0005829,GO:0006414,GO:0030533	chrII:197494-197567		0	0	0	0	0	0	0	0	0	0	0	0	0	0	0	0	0	0
tI%28AAU%29D	tI%28AAU%29D	-	Isoleucine%20tRNA%20%28tRNA-Ile%29%2C%20predicted%20by%20tRNAscan-SE%20analysis	GO:0005829,GO:0006414,GO:0030533	chrIV:668007-668080		0	0	0	0	0	0	0	0	0	0	0	0	0	0	0	0	0	1
tI%28AAU%29E1	tI%28AAU%29E1	-	Isoleucine%20tRNA%20%28tRNA-Ile%29%2C%20predicted%20by%20tRNAscan-SE%20analysis	GO:0005829,GO:0006414,GO:0030533	chrV:443202-443275		0	0	0	0	0	2	0	0	0	0	0	0	0	0	0	5	0	1
tI%28AAU%29E2	tI%28AAU%29E2	-	Isoleucine%20tRNA%20%28tRNA-Ile%29%2C%20predicted%20by%20tRNAscan-SE%20analysis	GO:0005829,GO:0006414,GO:0030533	chrV:551285-551358		0	0	0	0	0	0	1	0	0	0	0	1	1	0	0	1	0	0
tI%28AAU%29G	tI%28AAU%29G	-	Isoleucine%20tRNA%20%28tRNA-Ile%29%2C%20predicted%20by%20tRNAscan-SE%20analysis	GO:0005829,GO:0006414,GO:0030533	chrVII:739122-739195		0	0	0	1	0	0	0	0	0	1	0	1	0	3	0	1	0	0
tI%28AAU%29I1	tI%28AAU%29I1	-	Isoleucine%20tRNA%20%28tRNA-Ile%29%2C%20predicted%20by%20tRNAscan-SE%20analysis	GO:0005829,GO:0006414,GO:0030533	chrIX:183440-183513		0	0	0	0	0	0	0	0	0	0	0	0	0	1	0	0	0	0
tI%28AAU%29I2	tI%28AAU%29I2	-	Isoleucine%20tRNA%20%28tRNA-Ile%29%2C%20predicted%20by%20tRNAscan-SE%20analysis	GO:0005829,GO:0006414,GO:0030533	chrIX:210665-210738		0	0	0	0	0	0	0	0	0	1	0	0	0	0	0	0	0	0
tI%28AAU%29L1	tI%28AAU%29L1	-	Isoleucine%20tRNA%20%28tRNA-Ile%29%2C%20predicted%20by%20tRNAscan-SE%20analysis	GO:0005829,GO:0006414,GO:0030533	chrXII:734802-734875		0	0	0	0	0	0	0	0	0	0	0	0	0	0	0	0	0	0
tI%28AAU%29L2	tI%28AAU%29L2	-	Isoleucine%20tRNA%20%28tRNA-Ile%29%2C%20predicted%20by%20tRNAscan-SE%20analysis	GO:0005829,GO:0006414,GO:0030533	chrXII:1052071-1052144		0	1	0	0	0	0	0	0	0	0	0	0	1	0	0	0	0	0
tI%28AAU%29N1	tI%28AAU%29N1	-	Isoleucine%20tRNA%20%28tRNA-Ile%29%2C%20predicted%20by%20tRNAscan-SE%20analysis	GO:0005829,GO:0006414,GO:0030533	chrXIV:569867-569940		0	0	0	0	0	0	0	0	0	0	0	0	1	0	0	1	0	0
tI%28AAU%29N2	tI%28AAU%29N2	-	Isoleucine%20tRNA%20%28tRNA-Ile%29%2C%20predicted%20by%20tRNAscan-SE%20analysis	GO:0005829,GO:0006414,GO:0030533	chrXIV:602312-602385		0	0	0	0	0	0	0	0	0	0	0	0	0	0	0	0	0	0
tI%28AAU%29P1	tI%28AAU%29P1	-	Isoleucine%20tRNA%20%28tRNA-Ile%29%2C%20predicted%20by%20tRNAscan-SE%20analysis	GO:0005829,GO:0006414,GO:0030533	chrXVI:819529-819602		0	0	0	1	0	0	0	0	0	0	1	0	1	1	0	0	0	0
tI%28AAU%29P2	tI%28AAU%29P2	-	Isoleucine%20tRNA%20%28tRNA-Ile%29%2C%20predicted%20by%20tRNAscan-SE%20analysis	GO:0005829,GO:0006414,GO:0030533	chrXVI:880296-880369		0	0	0	0	0	0	0	0	0	0	0	0	0	0	0	0	0	0
tI%28GAU%29Q	tI%28GAU%29Q	-	Mitochondrial%20isoleucine%20tRNA%20%28tRNA-Ile%29%3B%20predicted%20by%20tRNAscan-SE%20analysis%3B%20mutations%20in%20human%20ortholog%20are%20linked%20to%20conditions%20such%20as%20progressive%20encephalopathy%2C%20metabolic%20syndrome%2C%20and%20hypomagnesaemia	GO:0005739,GO:0030533,GO:0070125	chrmt:70162-70237		0	0	0	0	0	0	0	0	0	0	0	0	0	0	0	0	0	0
tI%28UAU%29D	tI%28UAU%29D	-	Isoleucine%20tRNA%20%28tRNA-Ile%29%2C%20predicted%20by%20tRNAscan-SE%20analysis	GO:0005829,GO:0006414,GO:0030533	chrIV:884361-884493		0	0	2	0	1	0	1	0	0	0	1	1	1	0	0	1	5	0
tI%28UAU%29L	tI%28UAU%29L	-	Isoleucine%20tRNA%20%28tRNA-Ile%29%2C%20predicted%20by%20tRNAscan-SE%20analysis	GO:0005829,GO:0006414,GO:0030533	chrXII:605300-605432		0	0	6	0	3	0	2	1	0	1	0	6	1	0	0	2	4	0
tK%28CUU%29C	tK%28CUU%29C	-	Lysine%20tRNA%20%28tRNA-Lys%29%2C%20predicted%20by%20tRNAscan-SE%20analysis%3B%20a%20small%20portion%20is%20imported%20into%20mitochondria%20via%20interaction%20with%20mt%20lysyl-tRNA%20synthetase%20Msk1p%20and%20is%20necessary%20to%20decode%20AAG%20codons%20at%20high%20temperature%2C%20when%20base%20modification%20of%20mt-encoded%20tRNA-Lys%20is%20reduced	GO:0005739,GO:0005829,GO:0006414,GO:0030533,GO:0032543	chrIII:151284-151356		0	0	0	0	0	0	0	0	0	0	0	0	0	0	0	0	0	0
tK%28CUU%29D1	tK%28CUU%29D1	-	Lysine%20tRNA%20%28tRNA-Lys%29%2C%20predicted%20by%20tRNAscan-SE%20analysis%3B%20a%20small%20portion%20is%20imported%20into%20mitochondria%20via%20interaction%20with%20mt%20lysyl-tRNA%20synthetase%20Msk1p%20and%20is%20necessary%20to%20decode%20AAG%20codons%20at%20high%20temperature%2C%20when%20base%20modification%20of%20mt-encoded%20tRNA-Lys%20is%20reduced	GO:0005739,GO:0005829,GO:0006414,GO:0030533,GO:0032543	chrIV:1201750-1201822		0	0	0	0	0	0	0	0	0	0	0	0	0	1	0	0	0	1
tK%28CUU%29D2	tK%28CUU%29D2	-	Lysine%20tRNA%20%28tRNA-Lys%29%2C%20predicted%20by%20tRNAscan-SE%20analysis%3B%20a%20small%20portion%20is%20imported%20into%20mitochondria%20via%20interaction%20with%20mt%20lysyl-tRNA%20synthetase%20Msk1p%20and%20is%20necessary%20to%20decode%20AAG%20codons%20at%20high%20temperature%2C%20when%20base%20modification%20of%20mt-encoded%20tRNA-Lys%20is%20reduced	GO:0005739,GO:0005829,GO:0006414,GO:0030533,GO:0032543	chrIV:1352466-1352538		0	0	0	0	0	0	0	0	0	0	0	0	0	0	0	0	0	0
tK%28CUU%29E1	tK%28CUU%29E1	-	Lysine%20tRNA%20%28tRNA-Lys%29%2C%20predicted%20by%20tRNAscan-SE%20analysis%3B%20a%20small%20portion%20is%20imported%20into%20mitochondria%20via%20interaction%20with%20mt%20lysyl-tRNA%20synthetase%20Msk1p%20and%20is%20necessary%20to%20decode%20AAG%20codons%20at%20high%20temperature%2C%20when%20base%20modification%20of%20mt-encoded%20tRNA-Lys%20is%20reduced	GO:0005739,GO:0005829,GO:0006414,GO:0030533,GO:0032543	chrV:135425-135497		0	0	0	0	0	4	0	2	0	2	0	0	1	9	0	3	0	1
tK%28CUU%29E2	tK%28CUU%29E2	-	Lysine%20tRNA%20%28tRNA-Lys%29%2C%20predicted%20by%20tRNAscan-SE%20analysis%3B%20a%20small%20portion%20is%20imported%20into%20mitochondria%20via%20interaction%20with%20mt%20lysyl-tRNA%20synthetase%20Msk1p%20and%20is%20necessary%20to%20decode%20AAG%20codons%20at%20high%20temperature%2C%20when%20base%20modification%20of%20mt-encoded%20tRNA-Lys%20is%20reduced	GO:0005739,GO:0005829,GO:0006414,GO:0030533,GO:0032543	chrV:435752-435824		0	1	0	0	1	0	0	0	0	0	0	0	0	0	0	1	0	0
tK%28CUU%29F	tK%28CUU%29F	-	Lysine%20tRNA%20%28tRNA-Lys%29%2C%20predicted%20by%20tRNAscan-SE%20analysis%3B%20a%20small%20portion%20is%20imported%20into%20mitochondria%20via%20interaction%20with%20mt%20lysyl-tRNA%20synthetase%20Msk1p%20and%20is%20necessary%20to%20decode%20AAG%20codons%20at%20high%20temperature%2C%20when%20base%20modification%20of%20mt-encoded%20tRNA-Lys%20is%20reduced	GO:0005739,GO:0005829,GO:0006414,GO:0030533,GO:0032543	chrVI:226688-226760		0	1	0	0	0	0	0	1	0	1	0	0	0	1	0	0	0	1
tK%28CUU%29G1	tK%28CUU%29G1	-	Lysine%20tRNA%20%28tRNA-Lys%29%2C%20predicted%20by%20tRNAscan-SE%20analysis%3B%20a%20small%20portion%20is%20imported%20into%20mitochondria%20via%20interaction%20with%20mt%20lysyl-tRNA%20synthetase%20Msk1p%20and%20is%20necessary%20to%20decode%20AAG%20codons%20at%20high%20temperature%2C%20when%20base%20modification%20of%20mt-encoded%20tRNA-Lys%20is%20reduced	GO:0005739,GO:0005829,GO:0006414,GO:0030533,GO:0032543	chrVII:122269-122341		0	0	0	0	0	0	0	0	0	0	0	0	0	1	0	0	0	0
tK%28CUU%29G2	tK%28CUU%29G2	-	Lysine%20tRNA%20%28tRNA-Lys%29%2C%20predicted%20by%20tRNAscan-SE%20analysis%3B%20a%20small%20portion%20is%20imported%20into%20mitochondria%20via%20interaction%20with%20mt%20lysyl-tRNA%20synthetase%20Msk1p%20and%20is%20necessary%20to%20decode%20AAG%20codons%20at%20high%20temperature%2C%20when%20base%20modification%20of%20mt-encoded%20tRNA-Lys%20is%20reduced	GO:0005739,GO:0005829,GO:0006414,GO:0030533,GO:0032543	chrVII:185714-185786		0	0	0	0	0	0	0	0	0	0	0	0	0	0	0	0	0	0
tK%28CUU%29G3	tK%28CUU%29G3	-	Lysine%20tRNA%20%28tRNA-Lys%29%2C%20predicted%20by%20tRNAscan-SE%20analysis%3B%20a%20small%20portion%20is%20imported%20into%20mitochondria%20via%20interaction%20with%20mt%20lysyl-tRNA%20synthetase%20Msk1p%20and%20is%20necessary%20to%20decode%20AAG%20codons%20at%20high%20temperature%2C%20when%20base%20modification%20of%20mt-encoded%20tRNA-Lys%20is%20reduced	GO:0005739,GO:0005829,GO:0006414,GO:0030533,GO:0032543	chrVII:876394-876466		0	0	0	0	0	0	0	0	0	0	0	0	0	0	0	0	0	0
tK%28CUU%29I	tK%28CUU%29I	-	Lysine%20tRNA%20%28tRNA-Lys%29%2C%20predicted%20by%20tRNAscan-SE%20analysis%3B%20a%20small%20portion%20is%20imported%20into%20mitochondria%20via%20interaction%20with%20mt%20lysyl-tRNA%20synthetase%20Msk1p%20and%20is%20necessary%20to%20decode%20AAG%20codons%20at%20high%20temperature%2C%20when%20base%20modification%20of%20mt-encoded%20tRNA-Lys%20is%20reduced	GO:0005739,GO:0005829,GO:0006414,GO:0030533,GO:0032543	chrIX:300228-300300		0	0	0	0	0	0	0	0	0	0	0	0	0	0	0	0	0	0
tK%28CUU%29J	tK%28CUU%29J	-	Lysine%20tRNA%20%28tRNA-Lys%29%2C%20predicted%20by%20tRNAscan-SE%20analysis%3B%20a%20small%20portion%20is%20imported%20into%20mitochondria%20via%20interaction%20with%20mt%20lysyl-tRNA%20synthetase%20Msk1p%20and%20is%20necessary%20to%20decode%20AAG%20codons%20at%20high%20temperature%2C%20when%20base%20modification%20of%20mt-encoded%20tRNA-Lys%20is%20reduced	GO:0005739,GO:0005829,GO:0006414,GO:0030533,GO:0032543	chrX:414966-415038		0	0	0	0	0	0	0	0	0	0	0	0	0	0	0	0	0	0
tK%28CUU%29K	tK%28CUU%29K	-	Lysine%20tRNA%20%28tRNA-Lys%29%2C%20predicted%20by%20tRNAscan-SE%20analysis%3B%20a%20small%20portion%20is%20imported%20into%20mitochondria%20via%20interaction%20with%20mt%20lysyl-tRNA%20synthetase%20Msk1p%20and%20is%20necessary%20to%20decode%20AAG%20codons%20at%20high%20temperature%2C%20when%20base%20modification%20of%20mt-encoded%20tRNA-Lys%20is%20reduced	GO:0005739,GO:0005829,GO:0006414,GO:0030533,GO:0032543	chrXI:202999-203071		0	0	2	0	1	0	0	0	0	0	0	0	0	1	0	0	1	0
tK%28CUU%29M	tK%28CUU%29M	-	Lysine%20tRNA%20%28tRNA-Lys%29%2C%20predicted%20by%20tRNAscan-SE%20analysis%3B%20a%20small%20portion%20is%20imported%20into%20mitochondria%20via%20interaction%20with%20mt%20lysyl-tRNA%20synthetase%20Msk1p%20and%20is%20necessary%20to%20decode%20AAG%20codons%20at%20high%20temperature%2C%20when%20base%20modification%20of%20mt-encoded%20tRNA-Lys%20is%20reduced	GO:0005739,GO:0005829,GO:0006414,GO:0030533,GO:0032543	chrXIII:480621-480693		0	1	0	0	0	0	0	0	0	0	0	0	0	0	0	0	0	0
tK%28CUU%29P	tK%28CUU%29P	-	Lysine%20tRNA%20%28tRNA-Lys%29%2C%20predicted%20by%20tRNAscan-SE%20analysis%3B%20a%20small%20portion%20is%20imported%20into%20mitochondria%20via%20interaction%20with%20mt%20lysyl-tRNA%20synthetase%20Msk1p%20and%20is%20necessary%20to%20decode%20AAG%20codons%20at%20high%20temperature%2C%20when%20base%20modification%20of%20mt-encoded%20tRNA-Lys%20is%20reduced	GO:0005739,GO:0005829,GO:0006414,GO:0030533,GO:0032543	chrXVI:582062-582134		0	1	0	1	0	1	0	1	0	0	0	0	0	0	0	0	0	1
tK%28UUU%29D	tK%28UUU%29D	-	Lysine%20tRNA%20%28tRNA-Lys%29%2C%20predicted%20by%20tRNAscan-SE%20analysis%3B%20thiolation%20of%20uridine%20at%20wobble%20position%20%2834%29%20requires%20Ncs6p	GO:0005829,GO:0006414,GO:0030533	chrIV:359577-359672		0	8	0	3	0	5	0	6	0	5	0	5	0	4	0	3	2	10
tK%28UUU%29G1	tK%28UUU%29G1	-	Lysine%20tRNA%20%28tRNA-Lys%29%2C%20predicted%20by%20tRNAscan-SE%20analysis%3B%20thiolation%20of%20uridine%20at%20wobble%20position%20%2834%29%20requires%20Ncs6p	GO:0005829,GO:0006414,GO:0030533	chrVII:115488-115583		0	0	0	0	0	1	0	0	0	1	0	0	0	1	0	1	0	0
tK%28UUU%29G2	tK%28UUU%29G2	-	Lysine%20tRNA%20%28tRNA-Lys%29%2C%20predicted%20by%20tRNAscan-SE%20analysis%3B%20thiolation%20of%20uridine%20at%20wobble%20position%20%2834%29%20requires%20Ncs6p	GO:0005829,GO:0006414,GO:0030533	chrVII:700953-701048		0	0	0	1	0	3	0	1	0	4	0	2	0	1	0	1	0	3
tK%28UUU%29K	tK%28UUU%29K	-	Lysine%20tRNA%20%28tRNA-Lys%29%2C%20predicted%20by%20tRNAscan-SE%20analysis%3B%20thiolation%20of%20uridine%20at%20wobble%20position%20%2834%29%20requires%20Ncs6p	GO:0005829,GO:0006414,GO:0030533	chrXI:578965-579060		0	0	1	1	0	2	0	1	0	2	1	0	0	0	0	0	0	0
tK%28UUU%29L	tK%28UUU%29L	-	Lysine%20tRNA%20%28tRNA-Lys%29%2C%20predicted%20by%20tRNAscan-SE%20analysis%3B%20thiolation%20of%20uridine%20at%20wobble%20position%20%2834%29%20requires%20Ncs6p	GO:0005829,GO:0006414,GO:0030533	chrXII:875376-875471		0	0	1	2	0	3	1	2	0	3	0	1	0	4	0	0	1	2
tK%28UUU%29O	tK%28UUU%29O	-	Lysine%20tRNA%20%28tRNA-Lys%29%2C%20predicted%20by%20tRNAscan-SE%20analysis%3B%20thiolation%20of%20uridine%20at%20wobble%20position%20%2834%29%20requires%20Ncs6p	GO:0005829,GO:0006414,GO:0030533	chrXV:438643-438738		0	2	2	1	1	7	1	2	0	3	0	1	0	10	2	3	0	3
tK%28UUU%29P	tK%28UUU%29P	-	Lysine%20tRNA%20%28tRNA-Lys%29%2C%20predicted%20by%20tRNAscan-SE%20analysis%3B%20thiolation%20of%20uridine%20at%20wobble%20position%20%2834%29%20requires%20Ncs6p	GO:0005829,GO:0006414,GO:0030533	chrXVI:769207-769302		0	3	0	3	0	3	0	3	0	3	0	2	0	4	1	5	0	3
tK%28UUU%29Q	tK%28UUU%29Q	-	Mitochondrial%20lysine%20tRNA%20%28tRNA-Lys%29%3B%20predicted%20by%20tRNAscan-SE%20analysis%3B%20modification%20of%20wobble%20base%20U34%20is%20decreased%20at%20elevated%20temperatures%2C%20decreasing%20ability%20to%20decode%20AAG%20codons%3B%20this%20function%20is%20performed%20at%20high%20temperature%20by%20imported%20cytoplasmic%20tRNA-Lys%20with%20CUU%20anticodon	GO:0005739,GO:0030533,GO:0070125	chrmt:67061-67134		0	0	0	0	0	0	0	0	0	0	0	0	0	0	0	0	0	0
tL%28CAA%29A	tL%28CAA%29A	SUP56	Leucine%20tRNA%20%28tRNA-Leu%29%2C%20predicted%20by%20tRNAscan-SE%20analysis%3B%20can%20mutate%20to%20suppress%20amber%20nonsense%20mutations	GO:0005829,GO:0006414,GO:0030533	chrI:181141-181254		0	0	0	0	1	1	1	0	0	0	1	1	0	0	0	0	0	0
tL%28CAA%29C	tL%28CAA%29C	SUP53	Leucine%20tRNA%20%28tRNA-Leu%29%2C%20predicted%20by%20tRNAscan-SE%20analysis%3B%20can%20mutate%20to%20suppress%20amber%20nonsense%20mutations	GO:0005829,GO:0006414,GO:0030533	chrIII:90859-90972		0	0	0	0	0	0	0	0	0	0	0	0	1	1	0	0	0	0
tL%28CAA%29D	tL%28CAA%29D	-	Leucine%20tRNA%20%28tRNA-Leu%29%2C%20predicted%20by%20tRNAscan-SE%20analysis	GO:0005829,GO:0006414,GO:0030533	chrIV:1461715-1461829		0	0	0	1	0	1	1	0	0	0	0	0	1	2	0	0	0	0
tL%28CAA%29G1	tL%28CAA%29G1	-	Leucine%20tRNA%20%28tRNA-Leu%29%2C%20predicted%20by%20tRNAscan-SE%20analysis	GO:0005829,GO:0006414,GO:0030533	chrVII:205521-205634		0	1	0	2	0	0	1	1	0	1	0	3	0	4	0	2	0	0
tL%28CAA%29G2	tL%28CAA%29G2	SUP54	Leucine%20tRNA%20%28tRNA-Leu%29%2C%20predicted%20by%20tRNAscan-SE%20analysis%3B%20can%20mutate%20to%20suppress%20amber%20nonsense%20mutations	GO:0005829,GO:0006414,GO:0030533	chrVII:423092-423205		0	0	0	0	0	0	0	0	0	0	0	0	0	0	0	0	0	0
tL%28CAA%29G3	tL%28CAA%29G3	-	Leucine%20tRNA%20%28tRNA-Leu%29%2C%20predicted%20by%20tRNAscan-SE%20analysis	GO:0005829,GO:0006414,GO:0030533	chrVII:857378-857491		0	1	0	2	0	1	0	0	0	0	0	0	0	0	0	1	1	0
tL%28CAA%29K	tL%28CAA%29K	-	Leucine%20tRNA%20%28tRNA-Leu%29%2C%20predicted%20by%20tRNAscan-SE%20analysis	GO:0005829,GO:0006414,GO:0030533	chrXI:458557-458670		0	0	1	0	0	0	0	0	0	0	0	0	0	1	0	0	0	0
tL%28CAA%29L	tL%28CAA%29L	-	Leucine%20tRNA%20%28tRNA-Leu%29%2C%20predicted%20by%20tRNAscan-SE%20analysis	GO:0005829,GO:0006414,GO:0030533	chrXII:628383-628497		0	3	0	2	0	2	0	7	0	5	1	1	1	8	0	1	0	4
tL%28CAA%29M	tL%28CAA%29M	-	Leucine%20tRNA%20%28tRNA-Leu%29%2C%20predicted%20by%20tRNAscan-SE%20analysis	GO:0005829,GO:0006414,GO:0030533	chrXIII:504895-505008		0	1	0	0	0	1	1	0	0	0	0	0	0	1	0	0	0	0
tL%28CAA%29N	tL%28CAA%29N	-	Leucine%20tRNA%20%28tRNA-Leu%29%2C%20predicted%20by%20tRNAscan-SE%20analysis	GO:0005829,GO:0006414,GO:0030533	chrXIV:443006-443119		0	0	0	0	0	0	0	0	0	0	0	0	0	2	0	1	0	0
tL%28GAG%29G	tL%28GAG%29G	-	Leucine%20tRNA%20%28tRNA-Leu%29%2C%20predicted%20by%20tRNAscan-SE%20analysis%3B%20not%20essential%20for%20viability%20even%20though%20this%20is%20the%20only%20tRNA%20that%20decodes%20GAG%20codons	GO:0005829,GO:0006414,GO:0030533	chrVII:700675-700756		0	2	0	0	0	5	0	1	1	1	1	3	0	6	0	2	0	1
tL%28UAA%29B1	tL%28UAA%29B1	-	Leucine%20tRNA%20%28tRNA-Leu%29%2C%20predicted%20by%20tRNAscan-SE%20analysis	GO:0005829,GO:0006414,GO:0030533	chrII:9583-9666		0	0	0	0	0	0	0	0	0	1	0	1	0	1	0	1	0	0
tL%28UAA%29B2	tL%28UAA%29B2	-	Leucine%20tRNA%20%28tRNA-Leu%29%2C%20predicted%20by%20tRNAscan-SE%20analysis	GO:0005829,GO:0006414,GO:0030533	chrII:347603-347686		0	0	0	0	0	0	0	0	0	0	1	0	0	0	0	0	0	0
tL%28UAA%29D	tL%28UAA%29D	-	Leucine%20tRNA%20%28tRNA-Leu%29%2C%20predicted%20by%20tRNAscan-SE%20analysis	GO:0005829,GO:0006414,GO:0030533	chrIV:519743-519826		0	0	0	1	0	0	0	0	0	0	0	0	0	0	0	0	0	1
tL%28UAA%29J	tL%28UAA%29J	SUP51,SUP52	Leucine%20tRNA%20%28tRNA-Leu%29%2C%20predicted%20by%20tRNAscan-SE%20analysis%3B%20can%20mutate%20to%20suppress%20amber%20nonsense%20mutations	GO:0005829,GO:0006414,GO:0030533	chrX:424432-424515		0	0	0	0	0	2	0	1	0	0	1	0	0	1	0	2	0	1
tL%28UAA%29K	tL%28UAA%29K	-	Leucine%20tRNA%20%28tRNA-Leu%29%2C%20predicted%20by%20tRNAscan-SE%20analysis	GO:0005829,GO:0006414,GO:0030533	chrXI:84208-84291		0	0	0	0	0	0	0	0	0	1	0	0	0	2	0	0	0	0
tL%28UAA%29L	tL%28UAA%29L	-	Leucine%20tRNA%20%28tRNA-Leu%29%2C%20predicted%20by%20tRNAscan-SE%20analysis	GO:0005829,GO:0006414,GO:0030533	chrXII:962972-963055		0	0	0	0	0	0	0	0	0	0	0	0	0	3	0	1	0	1
tL%28UAA%29N	tL%28UAA%29N	-	Leucine%20tRNA%20%28tRNA-Leu%29%2C%20predicted%20by%20tRNAscan-SE%20analysis	GO:0005829,GO:0006414,GO:0030533	chrXIV:726134-726217		0	0	0	0	0	0	0	0	0	0	0	1	0	1	0	0	0	0
tL%28UAA%29Q	tL%28UAA%29Q	-	Mitochondrial%20leucine%20tRNA%20%28tRNA-Leu%29%3B%20predicted%20by%20tRNAscan-SE%20analysis%3B%20required%20for%20mitochondrial%20translation%20and%20indirectly%20for%20maintenance%20of%20the%20mitochondrial%20genome%3B%20mutations%20in%20the%20orthologous%20human%20gene%20cause%20the%20neurological%20disease%20MELAS	GO:0005739,GO:0006414,GO:0030533,GO:0032543	chrmt:66095-66179		0	0	0	0	0	0	0	0	0	0	0	0	0	0	0	0	0	0
tL%28UAG%29J	tL%28UAG%29J	-	Leucine%20tRNA%20%28tRNA-Leu%29%2C%20predicted%20by%20tRNAscan-SE%20analysis	GO:0005829,GO:0006414,GO:0030533	chrX:617919-618019		0	0	0	0	0	0	0	0	0	0	0	0	0	0	0	0	0	0
tL%28UAG%29L1	tL%28UAG%29L1	-	Leucine%20tRNA%20%28tRNA-Leu%29%2C%20predicted%20by%20tRNAscan-SE%20analysis	GO:0005829,GO:0006414,GO:0030533	chrXII:592519-592619		0	7	2	4	0	6	0	6	0	5	1	8	0	5	0	11	0	10
tL%28UAG%29L2	tL%28UAG%29L2	-	Leucine%20tRNA%20%28tRNA-Leu%29%2C%20predicted%20by%20tRNAscan-SE%20analysis	GO:0005829,GO:0006414,GO:0030533	chrXII:732090-732190		0	0	0	0	0	0	0	0	0	0	0	0	0	0	0	0	0	0
tM%28CAU%29C	tM%28CAU%29C	-	Methionine%20tRNA%20%28tRNA-Met%29%2C%20predicted%20by%20tRNAscan-SE%20analysis	GO:0005829,GO:0006413,GO:0016282,GO:0030533,GO:0033290	chrIII:149920-149991		0	0	0	0	0	0	0	0	0	0	0	0	0	0	0	0	0	0
tM%28CAU%29D	tM%28CAU%29D	EMT1	Methionine%20tRNA%20%28tRNA-Met%29%2C%20functions%20in%20translational%20elongation%3B%20not%20involved%20in%20translational%20initiation%3B%20predicted%20by%20tRNAscan-SE%20analysis	GO:0005829,GO:0006414,GO:0030533	chrIV:1175829-1175901		0	0	0	1	0	0	0	1	0	1	0	0	0	0	0	0	0	0
tM%28CAU%29E	tM%28CAU%29E	IMT4	Methionine%20initiator%20tRNA%20%28tRNA-Met%29%3B%20predicted%20by%20tRNAscan-SE%20analysis%3B%20one%20of%20four%20initiator%20methionine%20tRNAs%20in%20yeast%20that%20are%20functional%20for%20translation	GO:0005829,GO:0006413,GO:0016282,GO:0030533,GO:0033290	chrV:100133-100204		0	0	0	0	0	0	0	0	0	1	0	1	0	2	0	0	0	0
tM%28CAU%29J1	tM%28CAU%29J1	EMT5	Methionine%20tRNA%20%28tRNA-Met%29%2C%20functions%20in%20translational%20elongation%3B%20not%20involved%20in%20translational%20initiation%3B%20predicted%20by%20tRNAscan-SE%20analysis	GO:0005829,GO:0006414,GO:0030533	chrX:391043-391115		0	0	0	1	0	0	0	0	0	0	0	0	0	1	0	0	0	0
tM%28CAU%29J2	tM%28CAU%29J2	EMT3	Methionine%20tRNA%20%28tRNA-Met%29%2C%20functions%20in%20translational%20elongation%3B%20not%20involved%20in%20translational%20initiation%3B%20predicted%20by%20tRNAscan-SE%20analysis	GO:0005829,GO:0006414,GO:0030533	chrX:422937-423009		0	0	0	0	0	0	0	0	0	0	0	0	0	0	0	0	0	0
tM%28CAU%29J3	tM%28CAU%29J3	IMT3	Methionine%20initiator%20tRNA%20%28tRNA-Met%29%3B%20predicted%20by%20tRNAscan-SE%20analysis%3B%20one%20of%20four%20initiator%20methionine%20tRNAs%20in%20yeast%20that%20are%20functional%20for%20translation	GO:0005829,GO:0006413,GO:0016282,GO:0030533,GO:0033290	chrX:517813-517884		0	0	0	0	0	0	0	0	0	0	0	0	0	0	0	0	0	0
tM%28CAU%29M	tM%28CAU%29M	EMT4	Methionine%20tRNA%20%28tRNA-Met%29%2C%20functions%20in%20translational%20elongation%3B%20not%20involved%20in%20translational%20initiation%3B%20predicted%20by%20tRNAscan-SE%20analysis	GO:0005829,GO:0006414,GO:0030533	chrXIII:572883-572955		0	2	1	5	0	2	0	0	0	0	0	1	0	0	0	1	0	2
tM%28CAU%29O1	tM%28CAU%29O1	IMT1	Methionine%20initiator%20tRNA%20%28tRNA-Met%29%3B%20predicted%20by%20tRNAscan-SE%20analysis%3B%20one%20of%20four%20initiator%20methionine%20tRNAs%20in%20yeast%20that%20are%20functional%20for%20translation	GO:0005829,GO:0006413,GO:0016282,GO:0030533,GO:0033290	chrXV:710201-710272		0	0	0	0	0	0	0	1	0	0	0	0	0	2	0	0	0	0
tM%28CAU%29O2	tM%28CAU%29O2	EMT2	Methionine%20tRNA%20%28tRNA-Met%29%2C%20functions%20in%20translational%20elongation%3B%20not%20involved%20in%20translational%20initiation%3B%20predicted%20by%20tRNAscan-SE%20analysis	GO:0005829,GO:0006414,GO:0030533	chrXV:976421-976493		0	1	0	1	0	0	0	3	0	0	0	1	0	2	0	0	0	1
tM%28CAU%29P	tM%28CAU%29P	IMT2	Methionine%20initiator%20tRNA%20%28tRNA-Met%29%3B%20predicted%20by%20tRNAscan-SE%20analysis%3B%20one%20of%20four%20initiator%20methionine%20tRNAs%20in%20yeast%20that%20are%20functional%20for%20translation	GO:0005829,GO:0006413,GO:0016282,GO:0030533,GO:0033290	chrXVI:338848-338919		0	0	0	1	0	0	0	1	0	1	0	0	0	1	0	3	0	1
tM%28CAU%29Q1	tM%28CAU%29Q1	-	Mitochondrial%20methionine%20tRNA%20%28tRNA-Met%29%3B%20predicted%20by%20tRNAscan-SE%20analysis	GO:0005739,GO:0030533,GO:0070125	chrmt:72630-72705		0	0	0	0	0	0	0	0	0	0	0	0	0	0	0	0	0	0
tM%28CAU%29Q2	tM%28CAU%29Q2	-	Mitochondrial%20formylated%20methionine%20tRNA%20%28tRNA-fMet%29%3B%20predicted%20by%20tRNAscan-SE%20analysis	GO:0005739,GO:0030533,GO:0070125	chrmt:85035-85112		0	0	0	0	0	0	1	0	0	0	0	0	0	0	0	0	0	0
tN%28GUU%29C	tN%28GUU%29C	-	Asparagine%20tRNA%20%28tRNA-Asn%29%2C%20predicted%20by%20tRNAscan-SE%20analysis	GO:0005829,GO:0006414,GO:0030533	chrIII:127716-127789		0	0	0	0	0	0	0	0	0	1	0	0	0	0	0	0	0	0
tN%28GUU%29F	tN%28GUU%29F	-	Asparagine%20tRNA%20%28tRNA-Asn%29%2C%20predicted%20by%20tRNAscan-SE%20analysis	GO:0005829,GO:0006414,GO:0030533	chrVI:137486-137559		0	1	0	0	0	0	0	1	0	0	0	0	0	0	0	0	0	1
tN%28GUU%29G	tN%28GUU%29G	-	Asparagine%20tRNA%20%28tRNA-Asn%29%2C%20predicted%20by%20tRNAscan-SE%20analysis	GO:0005829,GO:0006414,GO:0030533	chrVII:731137-731210		0	2	0	0	0	0	0	1	0	0	0	0	0	0	0	1	0	0
tN%28GUU%29K	tN%28GUU%29K	-	Asparagine%20tRNA%20%28tRNA-Asn%29%2C%20predicted%20by%20tRNAscan-SE%20analysis	GO:0005829,GO:0006414,GO:0030533	chrXI:74624-74697		0	1	0	2	0	2	0	2	0	0	0	0	0	1	0	0	0	0
tN%28GUU%29L	tN%28GUU%29L	-	Asparagine%20tRNA%20%28tRNA-Asn%29%2C%20predicted%20by%20tRNAscan-SE%20analysis	GO:0005829,GO:0006414,GO:0030533	chrXII:975983-976056		0	0	0	0	1	0	0	1	0	0	0	0	0	0	0	0	0	0
tN%28GUU%29N1	tN%28GUU%29N1	-	Asparagine%20tRNA%20%28tRNA-Asn%29%2C%20predicted%20by%20tRNAscan-SE%20analysis	GO:0005829,GO:0006414,GO:0030533	chrXIV:102716-102789		0	1	0	2	0	2	0	1	1	1	0	3	0	6	0	1	0	2
tN%28GUU%29N2	tN%28GUU%29N2	-	Asparagine%20tRNA%20%28tRNA-Asn%29%2C%20predicted%20by%20tRNAscan-SE%20analysis	GO:0005829,GO:0006414,GO:0030533	chrXIV:632599-632672		0	2	0	1	0	1	0	0	0	0	1	2	0	0	0	0	0	1
tN%28GUU%29O1	tN%28GUU%29O1	-	Asparagine%20tRNA%20%28tRNA-Asn%29%2C%20predicted%20by%20tRNAscan-SE%20analysis	GO:0005829,GO:0006414,GO:0030533	chrXV:228331-228404		0	0	0	0	0	0	0	0	0	1	0	0	0	0	0	0	0	0
tN%28GUU%29O2	tN%28GUU%29O2	-	Asparagine%20tRNA%20%28tRNA-Asn%29%2C%20predicted%20by%20tRNAscan-SE%20analysis	GO:0005829,GO:0006414,GO:0030533	chrXV:487439-487512		0	0	0	0	0	0	0	0	0	0	0	0	1	1	0	0	0	0
tN%28GUU%29P	tN%28GUU%29P	-	Asparagine%20tRNA%20%28tRNA-Asn%29%2C%20predicted%20by%20tRNAscan-SE%20analysis	GO:0005829,GO:0006414,GO:0030533	chrXVI:810676-810749		0	13	1	3	0	5	0	16	0	3	0	19	1	8	0	17	0	10
tN%28GUU%29Q	tN%28GUU%29Q	-	Mitochondrial%20asparagine%20tRNA%20%28tRNA-Asn%29%3B%20predicted%20by%20tRNAscan-SE%20analysis	GO:0005739,GO:0030533,GO:0070125	chrmt:71433-71503		0	0	0	0	0	0	0	0	1	0	0	0	0	0	0	0	0	0
tP%28AGG%29C	tP%28AGG%29C	SUF2	Proline%20tRNA%20%28tRNA-Pro%29%2C%20predicted%20by%20tRNAscan-SE%20analysis%3B%20can%20mutate%20to%20suppress%20%2B1%20frameshift%20mutations%20in%20proline%20codons	GO:0005829,GO:0006414,GO:0030533	chrIII:123577-123648		0	6	0	6	0	7	3	0	3	15	3	2	5	4	0	14	1	4
tP%28AGG%29N	tP%28AGG%29N	SUF10	Proline%20tRNA%20%28tRNA-Pro%29%2C%20predicted%20by%20tRNAscan-SE%20analysis%3B%20can%20mutate%20to%20suppress%20%2B1%20frameshift%20mutations%20in%20proline%20codons	GO:0005829,GO:0006414,GO:0030533	chrXIV:631846-631917		0	0	0	1	0	0	0	0	0	0	0	1	0	1	0	1	0	2
tP%28UGG%29A	tP%28UGG%29A	TRN1	Proline%20tRNA%20%28tRNA-Pro%29%2C%20predicted%20by%20tRNAscan-SE%20analysis%3B%20target%20of%20K.%20lactis%20zymocin%3B%20can%20mutate%20to%20suppress%20%2B1%20frameshift%20mutations%20in%20proline%20codons	GO:0005829,GO:0006414,GO:0030533	chrI:139152-139254		0	0	0	0	0	0	0	0	0	0	1	1	0	2	0	0	0	0
tP%28UGG%29F	tP%28UGG%29F	SUF9	Proline%20tRNA%20%28tRNA-Pro%29%2C%20predicted%20by%20tRNAscan-SE%20analysis%3B%20can%20mutate%20to%20suppress%20%2B1%20frameshift%20mutations%20in%20proline%20codons	GO:0005829,GO:0006414,GO:0030533	chrVI:101376-101478		0	0	0	0	0	0	0	1	0	1	0	1	0	0	0	0	0	2
tP%28UGG%29H	tP%28UGG%29H	SUF8	Proline%20tRNA%20%28tRNA-Pro%29%2C%20predicted%20by%20tRNAscan-SE%20analysis%3B%20target%20of%20K.%20lactis%20zymocin%3B%20can%20mutate%20to%20suppress%20%2B1%20frameshift%20mutations%20in%20proline%20codons	GO:0005829,GO:0006414,GO:0030533	chrVIII:388893-388995		0	0	0	0	0	1	1	0	0	0	0	0	0	0	0	0	1	0
tP%28UGG%29L	tP%28UGG%29L	-	Proline%20tRNA%20%28tRNA-Pro%29%2C%20predicted%20by%20tRNAscan-SE%20analysis%3B%20target%20of%20K.%20lactis%20zymocin	GO:0005829,GO:0006414,GO:0030533	chrXII:92548-92650		0	0	0	1	0	0	0	0	0	0	0	0	0	0	0	1	0	1
tP%28UGG%29M	tP%28UGG%29M	SUF7	Proline%20tRNA%20%28tRNA-Pro%29%2C%20predicted%20by%20tRNAscan-SE%20analysis%3B%20target%20of%20K.%20lactis%20zymocin%3B%20can%20mutate%20to%20suppress%20%2B1%20frameshift%20mutations%20in%20proline%20codons	GO:0005829,GO:0006414,GO:0030533	chrXIII:196068-196170		0	5	0	2	0	2	0	4	0	3	0	3	0	2	0	11	0	4
tP%28UGG%29N1	tP%28UGG%29N1	-	Proline%20tRNA%20%28tRNA-Pro%29%2C%20predicted%20by%20tRNAscan-SE%20analysis%3B%20target%20of%20K.%20lactis%20zymocin	GO:0005829,GO:0006414,GO:0030533	chrXIV:547094-547196		0	1	0	1	0	1	0	0	1	4	1	1	0	5	0	1	0	0
tP%28UGG%29N2	tP%28UGG%29N2	-	Proline%20tRNA%20%28tRNA-Pro%29%2C%20predicted%20by%20tRNAscan-SE%20analysis%3B%20target%20of%20K.%20lactis%20zymocin	GO:0005829,GO:0006414,GO:0030533	chrXIV:568115-568217		0	2	0	1	0	2	0	0	0	0	0	0	1	0	0	3	0	1
tP%28UGG%29O1	tP%28UGG%29O1	-	Proline%20tRNA%20%28tRNA-Pro%29%2C%20predicted%20by%20tRNAscan-SE%20analysis%3B%20target%20of%20K.%20lactis%20zymocin	GO:0005829,GO:0006414,GO:0030533	chrXV:301097-301198		0	0	0	0	0	0	0	0	0	0	0	0	0	0	0	0	0	0
tP%28UGG%29O2	tP%28UGG%29O2	SUF11	Proline%20tRNA%20%28tRNA-Pro%29%2C%20predicted%20by%20tRNAscan-SE%20analysis%3B%20target%20of%20K.%20lactis%20zymocin%3B%20can%20mutate%20to%20suppress%20%2B1%20frameshift%20mutations%20in%20proline%20codons	GO:0005829,GO:0006414,GO:0030533	chrXV:464450-464551		0	0	0	0	0	0	0	0	0	0	0	0	0	0	0	0	0	0
tP%28UGG%29O3	tP%28UGG%29O3	-	Proline%20tRNA%20%28tRNA-Pro%29%2C%20predicted%20by%20tRNAscan-SE%20analysis%3B%20target%20of%20K.%20lactis%20zymocin	GO:0005829,GO:0006414,GO:0030533	chrXV:980683-980787		0	0	1	1	1	6	0	0	0	3	0	1	0	4	0	1	0	2
tP%28UGG%29Q	tP%28UGG%29Q	-	Mitochondrial%20proline%20tRNA%20%28tRNA-Pro%29	GO:0005739,GO:0030533,GO:0070125	chrmt:731-802		0	0	1	0	0	0	1	0	0	0	0	0	0	0	0	0	0	0
tQ%28CUG%29M	tQ%28CUG%29M	CDC65,DNA33,SUP60,SUP70	Glutamine%20tRNA%20%28tRNA-Gln%29%2C%20predicted%20by%20tRNAscan-SE%20analysis%3B%20can%20mutate%20to%20cause%20constitutive%20pseudohyphal%20growth%20in%20homozygous%20diploids%3B%20required%20for%20localization%20of%20transcription%20factor%20Gln3p%20to%20the%20nucleus%20in%20response%20to%20nitrogen%20starvation%20or%20rapamycin%20treatment	GO:0005739,GO:0005829,GO:0006414,GO:0030533,GO:0070125,GO:1900180	chrXIII:808246-808317		0	0	0	0	1	0	0	1	0	0	0	2	0	0	0	0	0	0
tQ%28UUG%29B	tQ%28UUG%29B	-	Glutamine%20tRNA%20%28tRNA-Gln%29%2C%20predicted%20by%20tRNAscan-SE%20analysis%3B%20thiolation%20of%20uridine%20at%20wobble%20position%20%2834%29%20requires%20Ncs6p	GO:0005829,GO:0006414,GO:0030533	chrII:350827-350898		0	0	0	0	3	0	0	0	0	0	0	1	0	1	0	2	0	1
tQ%28UUG%29C	tQ%28UUG%29C	-	Glutamine%20tRNA%20%28tRNA-Gln%29%2C%20predicted%20by%20tRNAscan-SE%20analysis%3B%20thiolation%20of%20uridine%20at%20wobble%20position%20%2834%29%20requires%20Ncs6p	GO:0005739,GO:0005829,GO:0006414,GO:0030533	chrIII:168301-168372		0	0	0	0	0	0	0	0	0	0	0	0	0	1	0	1	0	0
tQ%28UUG%29D1	tQ%28UUG%29D1	-	Glutamine%20tRNA%20%28tRNA-Gln%29%2C%20predicted%20by%20tRNAscan-SE%20analysis%3B%20thiolation%20of%20uridine%20at%20wobble%20position%20%2834%29%20requires%20Ncs6p	GO:0005739,GO:0005829,GO:0006414,GO:0030533	chrIV:520972-521043		0	2	0	0	0	1	0	0	0	0	0	0	0	0	0	1	0	2
tQ%28UUG%29D2	tQ%28UUG%29D2	-	Glutamine%20tRNA%20%28tRNA-Gln%29%2C%20predicted%20by%20tRNAscan-SE%20analysis%3B%20thiolation%20of%20uridine%20at%20wobble%20position%20%2834%29%20requires%20Ncs6p	GO:0005739,GO:0005829,GO:0006414,GO:0030533	chrIV:645153-645224		0	0	0	0	0	0	0	0	0	0	0	0	0	0	0	0	0	1
tQ%28UUG%29D3	tQ%28UUG%29D3	-	Glutamine%20tRNA%20%28tRNA-Gln%29%2C%20predicted%20by%20tRNAscan-SE%20analysis%3B%20thiolation%20of%20uridine%20at%20wobble%20position%20%2834%29%20requires%20Ncs6p	GO:0005739,GO:0005829,GO:0006414,GO:0030533	chrIV:802731-802802		0	1	0	1	0	1	0	0	0	1	0	0	0	1	0	0	0	1
tQ%28UUG%29E1	tQ%28UUG%29E1	-	Glutamine%20tRNA%20%28tRNA-Gln%29%2C%20predicted%20by%20tRNAscan-SE%20analysis%3B%20thiolation%20of%20uridine%20at%20wobble%20position%20%2834%29%20requires%20Ncs6p	GO:0005739,GO:0005829,GO:0006414,GO:0030533	chrV:250286-250357		0	0	0	0	0	0	0	1	0	0	0	0	0	1	0	0	0	0
tQ%28UUG%29E2	tQ%28UUG%29E2	-	Glutamine%20tRNA%20%28tRNA-Gln%29%2C%20predicted%20by%20tRNAscan-SE%20analysis%3B%20thiolation%20of%20uridine%20at%20wobble%20position%20%2834%29%20requires%20Ncs6p	GO:0005829,GO:0006414,GO:0030533	chrV:131082-131153		0	0	1	0	1	0	0	0	0	0	0	1	1	0	0	1	0	1
tQ%28UUG%29H	tQ%28UUG%29H	-	Glutamine%20tRNA%20%28tRNA-Gln%29%2C%20predicted%20by%20tRNAscan-SE%20analysis%3B%20thiolation%20of%20uridine%20at%20wobble%20position%20%2834%29%20requires%20Ncs6p	GO:0005739,GO:0005829,GO:0006414,GO:0030533	chrVIII:134321-134392		0	0	0	1	0	0	1	1	0	1	0	0	0	0	0	1	0	2
tQ%28UUG%29L	tQ%28UUG%29L	-	Glutamine%20tRNA%20%28tRNA-Gln%29%2C%20predicted%20by%20tRNAscan-SE%20analysis%3B%20thiolation%20of%20uridine%20at%20wobble%20position%20%2834%29%20requires%20Ncs6p	GO:0005739,GO:0005829,GO:0006414,GO:0030533	chrXII:448650-448721		0	0	0	0	0	0	0	0	0	1	0	1	0	3	0	0	0	0
tQ%28UUG%29Q	tQ%28UUG%29Q	-	Mitochondrial%20glutamine%20tRNA%20%28tRNA-Gln%29%3B%20predicted%20by%20tRNAscan-SE%20analysis%3B%20thiolation%20of%20uridine%20at%20wobble%20position%20%2834%29%20requires%20Ncs6p	GO:0005739,GO:0030533,GO:0070125	chrmt:66210-66285		0	0	0	0	0	0	0	0	0	0	0	0	0	0	0	0	0	0
tR%28ACG%29D	tR%28ACG%29D	-	Arginine%20tRNA%20%28tRNA-Arg%29%2C%20predicted%20by%20tRNAscan-SE%20analysis%3B%20one%20of%206%20nuclear%20tRNA%20genes%20containing%20the%20tDNA-anticodon%20ACG%20%28converted%20to%20ICG%20in%20the%20mature%20tRNA%29%2C%20decodes%20CGU%2C%20CGC%2C%20and%20probably%20CGA%20codons%20into%20arginine%2C%20one%20of%2019%20nuclear%20tRNAs%20for%20arginine	GO:0005829,GO:0006414,GO:0030533	chrIV:619969-620041		0	0	0	0	0	0	0	1	0	0	0	0	0	2	0	0	0	1
tR%28ACG%29E	tR%28ACG%29E	-	Arginine%20tRNA%20%28tRNA-Arg%29%2C%20predicted%20by%20tRNAscan-SE%20analysis%3B%20one%20of%206%20nuclear%20tRNA%20genes%20containing%20the%20tDNA-anticodon%20ACG%20%28converted%20to%20ICG%20in%20the%20mature%20tRNA%29%2C%20decodes%20CGU%2C%20CGC%2C%20and%20probably%20CGA%20codons%20into%20arginine%2C%20one%20of%2019%20nuclear%20tRNAs%20for%20arginine	GO:0005829,GO:0006414,GO:0030533	chrV:492352-492424		0	0	0	0	0	0	0	0	0	0	0	2	0	0	0	1	0	0
tR%28ACG%29J	tR%28ACG%29J	-	Arginine%20tRNA%20%28tRNA-Arg%29%2C%20predicted%20by%20tRNAscan-SE%20analysis%3B%20one%20of%206%20nuclear%20tRNA%20genes%20containing%20the%20tDNA-anticodon%20ACG%20%28converted%20to%20ICG%20in%20the%20mature%20tRNA%29%2C%20decodes%20CGU%2C%20CGC%2C%20and%20probably%20CGA%20codons%20into%20arginine%2C%20one%20of%2019%20nuclear%20tRNAs%20for%20arginine	GO:0005829,GO:0006414,GO:0030533	chrX:233939-234011		0	0	0	3	0	1	2	3	1	3	0	3	1	3	0	6	0	4
tR%28ACG%29K	tR%28ACG%29K	-	Arginine%20tRNA%20%28tRNA-Arg%29%2C%20predicted%20by%20tRNAscan-SE%20analysis%3B%20one%20of%206%20nuclear%20tRNA%20genes%20containing%20the%20tDNA-anticodon%20ACG%20%28converted%20to%20ICG%20in%20the%20mature%20tRNA%29%2C%20decodes%20CGU%2C%20CGC%2C%20and%20probably%20CGA%20codons%20into%20arginine%2C%20one%20of%2019%20nuclear%20tRNAs%20for%20arginine	GO:0005829,GO:0006414,GO:0030533	chrXI:490968-491040		0	0	0	1	0	0	0	2	0	0	0	0	0	1	0	0	0	0
tR%28ACG%29L	tR%28ACG%29L	-	Arginine%20tRNA%20%28tRNA-Arg%29%2C%20predicted%20by%20tRNAscan-SE%20analysis%3B%20one%20of%206%20nuclear%20tRNA%20genes%20containing%20the%20tDNA-anticodon%20ACG%20%28converted%20to%20ICG%20in%20the%20mature%20tRNA%29%2C%20decodes%20CGU%2C%20CGC%2C%20and%20probably%20CGA%20codons%20into%20arginine%2C%20one%20of%2019%20nuclear%20tRNAs%20for%20arginine	GO:0005829,GO:0006414,GO:0030533	chrXII:374355-374427		0	0	0	0	0	0	3	0	0	2	1	1	1	2	0	0	0	3
tR%28ACG%29O	tR%28ACG%29O	-	Arginine%20tRNA%20%28tRNA-Arg%29%2C%20predicted%20by%20tRNAscan-SE%20analysis%3B%20one%20of%206%20nuclear%20tRNA%20genes%20containing%20the%20tDNA-anticodon%20ACG%20%28converted%20to%20ICG%20in%20the%20mature%20tRNA%29%2C%20decodes%20CGU%2C%20CGC%2C%20and%20probably%20CGA%20codons%20into%20arginine%2C%20one%20of%2019%20nuclear%20tRNAs%20for%20arginine	GO:0005829,GO:0006414,GO:0030533	chrXV:340299-340371		0	0	0	0	0	0	0	1	0	0	0	0	0	0	0	0	0	0
tR%28ACG%29Q2	tR%28ACG%29Q2	-	Mitochondrial%20arginine%20tRNA%20%28tRNA-Arg%29%3B%20predicted%20by%20tRNAscan-SE%20analysis	GO:0005739,GO:0030533,GO:0070125	chrmt:69289-69362		0	0	0	0	0	0	0	0	0	0	0	0	0	0	0	0	0	0
tR%28CCG%29L	tR%28CCG%29L	TRR4	Arginine%20tRNA%20%28tRNA-Arg%29%2C%20predicted%20by%20tRNAscan-SE%20analysis%3B%20single%20essential%20nuclear%20tRNA%20gene%20containing%20the%20tDNA-anticodon%20CCG%20%28presumably%20CCG%20in%20the%20mature%20tRNA%29%2C%20decodes%20CGG%20codons%20into%20arginine%2C%20one%20of%2019%20nuclear%20tRNAs%20for%20arginine%3B%20correct%20folding%20and%20efficient%20aminoacylation%20require%20Lhp1p	GO:0005829,GO:0006414,GO:0030533	chrXII:818609-818680		0	0	0	0	0	1	0	0	0	0	0	0	0	0	0	1	0	0
tR%28CCU%29J	tR%28CCU%29J	HSX1	Arginine%20tRNA%20%28tRNA-Arg%29%2C%20predicted%20by%20tRNAscan-SE%20analysis%3B%20low%20abundance%20tRNA%20required%20for%20growth%20on%20nonfermentable%20carbon%20sources%20at%20high%20temperatures%2C%20for%20synthesis%20of%20heat%20shock%20protein%20Ssc1p%2C%20and%20for%20Ty1%20retrotransposition%20through%20the%20regulation%20of%20translational%20frameshifting	GO:0005829,GO:0006414,GO:0030533	chrX:538555-538626		0	0	0	0	0	0	0	0	0	0	0	0	0	0	0	0	0	2
tR%28UCU%29B	tR%28UCU%29B	-	Arginine%20tRNA%20%28tRNA-Arg%29%2C%20predicted%20by%20tRNAscan-SE%20analysis%3B%20one%20of%2011%20nuclear%20tRNA%20genes%20containing%20the%20tDNA-anticodon%20UCU%20%28converted%20to%20mcm5-UCU%20in%20the%20mature%20tRNA%29%3B%20decodes%20AGA%20codons%20into%20arginine%3B%20one%20of%2019%20nuclear%20tRNAs%20for%20arginine%3B%20part%20of%20dicistronic%20transcript%20with%20tD%28GUC%29B	GO:0005829,GO:0006414,GO:0030533	chrII:405878-405949		0	1	0	0	0	0	0	0	0	0	0	0	0	0	0	1	0	0
tR%28UCU%29D	tR%28UCU%29D	-	Arginine%20tRNA%20%28tRNA-Arg%29%2C%20predicted%20by%20tRNAscan-SE%20analysis%3B%20one%20of%2011%20nuclear%20tRNA%20genes%20containing%20the%20tDNA-anticodon%20UCU%20%28converted%20to%20mcm5-UCU%20in%20the%20mature%20tRNA%29%2C%20decodes%20AGA%20codons%20into%20arginine%2C%20one%20of%2019%20nuclear%20tRNAs%20for%20arginine	GO:0005829,GO:0006414,GO:0030533	chrIV:568882-568953		0	0	0	0	0	0	0	0	0	0	0	0	0	0	0	0	0	0
tR%28UCU%29E	tR%28UCU%29E	-	Arginine%20tRNA%20%28tRNA-Arg%29%2C%20predicted%20by%20tRNAscan-SE%20analysis%3B%20one%20of%2011%20nuclear%20tRNA%20genes%20containing%20the%20tDNA-anticodon%20UCU%20%28converted%20to%20mcm5-UCU%20in%20the%20mature%20tRNA%29%2C%20decodes%20AGA%20codons%20into%20arginine%2C%20one%20of%2019%20nuclear%20tRNAs%20for%20arginine	GO:0005829,GO:0006414,GO:0030533	chrV:138666-138737		0	0	0	2	0	1	0	0	0	0	0	0	0	0	0	0	0	0
tR%28UCU%29G1	tR%28UCU%29G1	-	Arginine%20tRNA%20%28tRNA-Arg%29%2C%20predicted%20by%20tRNAscan-SE%20analysis%3B%20one%20of%2011%20nuclear%20tRNA%20genes%20containing%20the%20tDNA-anticodon%20UCU%20%28converted%20to%20mcm5-UCU%20in%20the%20mature%20tRNA%29%2C%20decodes%20AGA%20codons%20into%20arginine%2C%20one%20of%2019%20nuclear%20tRNAs%20for%20arginine	GO:0005829,GO:0006414,GO:0030533	chrVII:405470-405541		0	0	0	3	0	1	0	1	0	3	0	2	1	3	0	1	0	3
tR%28UCU%29G2	tR%28UCU%29G2	-	Arginine%20tRNA%20%28tRNA-Arg%29%2C%20predicted%20by%20tRNAscan-SE%20analysis%3B%20one%20of%2011%20nuclear%20tRNA%20genes%20containing%20the%20tDNA-anticodon%20UCU%20%28converted%20to%20mcm5-UCU%20in%20the%20mature%20tRNA%29%2C%20decodes%20AGA%20codons%20into%20arginine%2C%20one%20of%2019%20nuclear%20tRNAs%20for%20arginine	GO:0005829,GO:0006414,GO:0030533	chrVII:828723-828794		0	0	0	0	0	0	0	0	0	0	0	0	0	0	0	0	0	0
tR%28UCU%29G3	tR%28UCU%29G3	-	Arginine%20tRNA%20%28tRNA-Arg%29%2C%20predicted%20by%20tRNAscan-SE%20analysis%3B%20one%20of%2011%20nuclear%20tRNA%20genes%20containing%20the%20tDNA-anticodon%20UCU%20%28converted%20to%20mcm5-UCU%20in%20the%20mature%20tRNA%29%2C%20decodes%20AGA%20codons%20into%20arginine%2C%20one%20of%2019%20nuclear%20tRNAs%20for%20arginine	GO:0005829,GO:0006414,GO:0030533	chrVII:736340-736411		0	2	0	4	0	5	0	2	0	6	0	9	0	1	0	7	0	2
tR%28UCU%29J1	tR%28UCU%29J1	-	Arginine%20tRNA%20%28tRNA-Arg%29%2C%20predicted%20by%20tRNAscan-SE%20analysis%3B%20one%20of%2011%20nuclear%20tRNA%20genes%20containing%20the%20tDNA-anticodon%20UCU%20%28converted%20to%20mcm5-UCU%20in%20the%20mature%20tRNA%29%2C%20decodes%20AGA%20codons%20into%20arginine%2C%20one%20of%2019%20nuclear%20tRNAs%20for%20arginine	GO:0005829,GO:0006414,GO:0030533	chrX:355374-355445		0	0	0	0	0	0	0	0	0	0	0	0	0	0	0	0	0	0
tR%28UCU%29J2	tR%28UCU%29J2	-	Arginine%20tRNA%20%28tRNA-Arg%29%2C%20predicted%20by%20tRNAscan-SE%20analysis%3B%20one%20of%2011%20nuclear%20tRNA%20genes%20containing%20the%20tDNA-anticodon%20UCU%20%28converted%20to%20mcm5-UCU%20in%20the%20mature%20tRNA%29%2C%20decodes%20AGA%20codons%20into%20arginine%2C%20one%20of%2019%20nuclear%20tRNAs%20for%20arginine	GO:0005829,GO:0006414,GO:0030533	chrX:374506-374577		0	0	0	0	0	0	0	0	0	0	0	0	0	0	0	0	0	1
tR%28UCU%29K	tR%28UCU%29K	-	Arginine%20tRNA%20%28tRNA-Arg%29%2C%20predicted%20by%20tRNAscan-SE%20analysis%3B%20one%20of%2011%20nuclear%20tRNA%20genes%20containing%20the%20tDNA-anticodon%20UCU%20%28converted%20to%20mcm5-UCU%20in%20the%20mature%20tRNA%29%2C%20decodes%20AGA%20codons%20into%20arginine%2C%20one%20of%2019%20nuclear%20tRNAs%20for%20arginine	GO:0005829,GO:0006414,GO:0030533	chrXI:162487-162558		0	0	0	0	0	1	0	0	0	0	0	0	0	0	0	0	0	0
tR%28UCU%29M1	tR%28UCU%29M1	-	Arginine%20tRNA%20%28tRNA-Arg%29%2C%20predicted%20by%20tRNAscan-SE%20analysis%3B%20one%20of%2011%20nuclear%20tRNA%20genes%20containing%20the%20tDNA-anticodon%20UCU%20%28converted%20to%20mcm5-UCU%20in%20the%20mature%20tRNA%29%2C%20decodes%20AGA%20codons%20into%20arginine%2C%20one%20of%2019%20nuclear%20tRNAs%20for%20arginine	GO:0005829,GO:0006414,GO:0030533	chrXIII:747892-747963		0	4	0	0	0	0	0	0	0	1	0	1	0	1	0	0	0	1
tR%28UCU%29M2	tR%28UCU%29M2	-	Arginine%20tRNA%20%28tRNA-Arg%29%2C%20predicted%20by%20tRNAscan-SE%20analysis%3B%20one%20of%2011%20nuclear%20tRNA%20genes%20containing%20the%20tDNA-anticodon%20UCU%20%28converted%20to%20mcm5-UCU%20in%20the%20mature%20tRNA%29%2C%20decodes%20AGA%20codons%20into%20arginine%2C%20one%20of%2019%20nuclear%20tRNAs%20for%20arginine	GO:0005829,GO:0006414,GO:0030533	chrXIII:131825-131896		0	0	0	1	0	0	0	1	0	0	0	3	0	1	0	0	0	1
tR%28UCU%29Q1	tR%28UCU%29Q1	-	Mitochondrial%20arginine%20tRNA%20%28tRNA-Arg%29%3B%20predicted%20by%20tRNAscan-SE%20analysis	GO:0005739,GO:0030533,GO:0070125	chrmt:67309-67381		0	0	2	0	0	0	0	0	0	0	0	0	0	0	0	0	0	0
tS%28AGA%29A	tS%28AGA%29A	-	Serine%20tRNA%20%28tRNA-Ser%29%2C%20predicted%20by%20tRNAscan-SE%20analysis	GO:0005829,GO:0006414,GO:0030533	chrI:182522-182603		0	1	0	0	0	0	0	0	0	0	0	0	0	0	0	0	0	0
tS%28AGA%29B	tS%28AGA%29B	-	Serine%20tRNA%20%28tRNA-Ser%29%2C%20predicted%20by%20tRNAscan-SE%20analysis	GO:0005829,GO:0006414,GO:0030533	chrII:227075-227156		0	1	0	0	0	0	0	0	0	0	0	0	0	0	0	0	0	0
tS%28AGA%29D1	tS%28AGA%29D1	-	Serine%20tRNA%20%28tRNA-Ser%29%2C%20predicted%20by%20tRNAscan-SE%20analysis	GO:0005829,GO:0006414,GO:0030533	chrIV:437772-437853		0	0	0	0	0	0	0	0	0	0	0	0	0	0	0	0	0	0
tS%28AGA%29D2	tS%28AGA%29D2	-	Serine%20tRNA%20%28tRNA-Ser%29%2C%20predicted%20by%20tRNAscan-SE%20analysis	GO:0005829,GO:0006414,GO:0030533	chrIV:980974-981055		0	0	0	1	0	0	1	1	0	0	0	0	1	0	0	0	0	0
tS%28AGA%29D3	tS%28AGA%29D3	-	Serine%20tRNA%20%28tRNA-Ser%29%2C%20predicted%20by%20tRNAscan-SE%20analysis	GO:0005829,GO:0006414,GO:0030533	chrIV:1305630-1305712		0	0	0	1	0	0	0	0	0	0	0	0	0	0	0	0	1	0
tS%28AGA%29E	tS%28AGA%29E	-	Serine%20tRNA%20%28tRNA-Ser%29%2C%20predicted%20by%20tRNAscan-SE%20analysis	GO:0005829,GO:0006414,GO:0030533	chrV:86604-86685		0	0	0	0	0	0	0	0	0	0	0	0	0	0	0	0	0	1
tS%28AGA%29G	tS%28AGA%29G	-	Serine%20tRNA%20%28tRNA-Ser%29%2C%20predicted%20by%20tRNAscan-SE%20analysis	GO:0005829,GO:0006414,GO:0030533	chrVII:561662-561743		0	1	0	0	0	0	0	0	0	0	0	0	0	0	0	1	0	1
tS%28AGA%29H	tS%28AGA%29H	-	Serine%20tRNA%20%28tRNA-Ser%29%2C%20predicted%20by%20tRNAscan-SE%20analysis	GO:0005829,GO:0006414,GO:0030533	chrVIII:133026-133107		0	0	0	0	0	0	0	0	0	0	0	0	1	0	0	0	0	0
tS%28AGA%29J	tS%28AGA%29J	-	Serine%20tRNA%20%28tRNA-Ser%29%2C%20predicted%20by%20tRNAscan-SE%20analysis	GO:0005829,GO:0006414,GO:0030533	chrX:524012-524093		0	0	0	1	0	3	0	1	0	4	0	0	0	0	0	2	1	1
tS%28AGA%29L	tS%28AGA%29L	-	Serine%20tRNA%20%28tRNA-Ser%29%2C%20predicted%20by%20tRNAscan-SE%20analysis	GO:0005829,GO:0006414,GO:0030533	chrXII:167944-168025		0	0	0	0	0	0	0	0	0	0	0	0	0	0	0	0	0	0
tS%28AGA%29M	tS%28AGA%29M	-	Serine%20tRNA%20%28tRNA-Ser%29%2C%20predicted%20by%20tRNAscan-SE%20analysis	GO:0005829,GO:0006414,GO:0030533	chrXIII:259158-259239		0	0	0	0	0	1	0	0	0	0	0	1	1	0	0	1	0	0
tS%28CGA%29C	tS%28CGA%29C	SUP61	Serine%20tRNA%20%28tRNA-Ser%29%2C%20predicted%20by%20tRNAscan-SE%20analysis%3B%20i6A37%20modification%20is%20catalyzed%20by%20Mod5p%3B%20can%20mutate%20to%20suppress%20amber%20or%20ochre%20nonsense%20mutations%3B%20suppressor%20mutant%20alleles%20are%20recessive%20lethal%20and%20can%20only%20be%20maintained%20when%20an%20additional%20wild-type%20copy%20of%20the%20gene%20is%20present%2C%20because%…	GO:0005829,GO:0006414,GO:0030533	chrIII:227942-228042		0	1	0	1	0	1	1	1	1	2	1	1	1	1	0	0	0	1
tS%28GCU%29F	tS%28GCU%29F	-	Serine%20tRNA%20%28tRNA-Ser%29%2C%20predicted%20by%20tRNAscan-SE%20analysis	GO:0005829,GO:0006414,GO:0030533	chrVI:191513-191613		0	1	0	0	0	2	0	1	0	1	0	1	1	2	0	2	0	1
tS%28GCU%29O	tS%28GCU%29O	-	Serine%20tRNA%20%28tRNA-Ser%29%2C%20predicted%20by%20tRNAscan-SE%20analysis	GO:0005829,GO:0006414,GO:0030533	chrXV:274673-274773		0	0	0	2	0	2	0	1	0	3	0	1	2	2	0	0	0	0
tS%28GCU%29Q1	tS%28GCU%29Q1	-	Mitochondrial%20serine%20tRNA%20%28tRNA-Ser%29%3B%20predicted%20by%20tRNAscan-SE%20analysis	GO:0005739,GO:0030533,GO:0070125	chrmt:69203-69288		0	1	0	0	0	0	0	0	0	0	0	0	0	0	0	0	0	0
tS%28UGA%29E	tS%28UGA%29E	SUP19,SUP20	Serine%20tRNA%20%28tRNA-Ser%29%2C%20predicted%20by%20tRNAscan-SE%20analysis%3B%20can%20mutate%20to%20suppress%20ochre%20nonsense%20mutations	GO:0002181,GO:0005829,GO:0006414,GO:0030533	chrV:288443-288524		0	7	0	4	0	2	1	3	0	4	0	3	0	3	0	7	0	0
tS%28UGA%29I	tS%28UGA%29I	SUP17	Serine%20tRNA%20%28tRNA-Ser%29%2C%20predicted%20by%20tRNAscan-SE%20analysis%3B%20can%20mutate%20to%20suppress%20ochre%20nonsense%20mutations	GO:0002181,GO:0005829,GO:0006414,GO:0030533	chrIX:248850-248931		0	2	0	3	1	0	0	2	0	3	0	2	1	10	0	1	0	0
tS%28UGA%29P	tS%28UGA%29P	SUP16,SUQ5	Serine%20tRNA%20%28tRNA-Ser%29%2C%20predicted%20by%20tRNAscan-SE%20analysis%3B%20can%20mutate%20to%20suppress%20ochre%20nonsense%20mutations	GO:0002181,GO:0005829,GO:0006414,GO:0030533	chrXVI:689565-689646		0	0	0	0	0	0	0	0	0	0	0	1	0	0	0	0	0	0
tS%28UGA%29Q2	tS%28UGA%29Q2	-	Mitochondrial%20serine%20tRNA%20%28tRNA-Ser%29%3B%20predicted%20by%20tRNAscan-SE%20analysis	GO:0005739,GO:0030533,GO:0070125	chrmt:48201-48290		0	0	0	0	0	0	0	0	0	0	0	0	0	0	0	0	0	0
tT%28AGU%29B	tT%28AGU%29B	-	Threonine%20tRNA%20%28tRNA-Thr%29%2C%20predicted%20by%20tRNAscan-SE%20analysis	GO:0005829,GO:0006414,GO:0030533	chrII:266378-266450		0	1	0	0	0	1	0	0	0	0	0	0	0	2	0	2	0	0
tT%28AGU%29C	tT%28AGU%29C	-	Threonine%20tRNA%20%28tRNA-Thr%29%2C%20predicted%20by%20tRNAscan-SE%20analysis	GO:0005829,GO:0006414,GO:0030533	chrIII:295484-295556		0	0	0	0	0	0	0	0	0	0	0	0	0	0	0	0	0	0
tT%28AGU%29D	tT%28AGU%29D	-	Threonine%20tRNA%20%28tRNA-Thr%29%2C%20predicted%20by%20tRNAscan-SE%20analysis	GO:0005829,GO:0006414,GO:0030533	chrIV:434264-434336		0	1	0	1	0	1	0	0	0	2	0	1	0	0	0	0	0	0
tT%28AGU%29H	tT%28AGU%29H	-	Threonine%20tRNA%20%28tRNA-Thr%29%2C%20predicted%20by%20tRNAscan-SE%20analysis	GO:0005829,GO:0006414,GO:0030533	chrVIII:116107-116179		0	0	0	1	0	0	0	1	0	0	0	1	1	0	0	2	0	0
tT%28AGU%29I1	tT%28AGU%29I1	-	Threonine%20tRNA%20%28tRNA-Thr%29%2C%20predicted%20by%20tRNAscan-SE%20analysis	GO:0005829,GO:0006414,GO:0030533	chrIX:175031-175103		0	2	0	0	0	0	0	1	0	0	0	1	0	1	0	1	0	3
tT%28AGU%29I2	tT%28AGU%29I2	-	Threonine%20tRNA%20%28tRNA-Thr%29%2C%20predicted%20by%20tRNAscan-SE%20analysis	GO:0005829,GO:0006414,GO:0030533	chrIX:325748-325820		0	0	0	0	0	0	0	0	0	0	0	0	0	0	0	0	0	0
tT%28AGU%29J	tT%28AGU%29J	-	Threonine%20tRNA%20%28tRNA-Thr%29%2C%20predicted%20by%20tRNAscan-SE%20analysis	GO:0005829,GO:0006414,GO:0030533	chrX:59100-59172		0	1	0	0	0	0	0	0	0	0	0	0	0	0	0	0	0	0
tT%28AGU%29N1	tT%28AGU%29N1	-	Threonine%20tRNA%20%28tRNA-Thr%29%2C%20predicted%20by%20tRNAscan-SE%20analysis	GO:0005829,GO:0006414,GO:0030533	chrXIV:104805-104877		0	0	0	1	0	0	0	1	0	1	0	0	0	0	0	0	0	1
tT%28AGU%29N2	tT%28AGU%29N2	-	Threonine%20tRNA%20%28tRNA-Thr%29%2C%20predicted%20by%20tRNAscan-SE%20analysis	GO:0005829,GO:0006414,GO:0030533	chrXIV:560693-560765		0	0	0	0	0	1	0	0	0	0	0	0	0	0	0	0	0	0
tT%28AGU%29O1	tT%28AGU%29O1	-	Threonine%20tRNA%20%28tRNA-Thr%29%2C%20predicted%20by%20tRNAscan-SE%20analysis	GO:0005829,GO:0006414,GO:0030533	chrXV:113802-113874		0	0	0	0	0	0	0	0	0	0	0	0	0	0	0	0	0	1
tT%28AGU%29O2	tT%28AGU%29O2	-	Threonine%20tRNA%20%28tRNA-Thr%29%2C%20predicted%20by%20tRNAscan-SE%20analysis	GO:0005829,GO:0006414,GO:0030533	chrXV:354041-354113		0	0	0	0	0	1	0	0	0	0	0	0	0	0	0	0	0	0
tT%28CGU%29K	tT%28CGU%29K	TRT2	Threonine%20tRNA%20%28tRNA-Thr%29%2C%20predicted%20by%20tRNAscan-SE%20analysis%3B%20correct%20folding%20and%20efficient%20aminoacylation%20require%20Lhp1p	GO:0005829,GO:0006414,GO:0030533	chrXI:46735-46806		0	0	0	0	1	0	0	0	0	0	0	0	0	0	0	1	0	1
tT%28UAG%29Q2	tT%28UAG%29Q2	tT%28XXX%29Q2	Mitochondrial%20threonine%20tRNA%20%28tRNA-Thr%29%3B%20decodes%20CUA%20codons%20as%20threonine%20rather%20than%20leucine%3B%20has%20an%20unusual%20enlarged%208-nt%20anticodon%20loop%3B%20may%20be%20evolutionarily%20derived%20from%20mitochondrial%20tRNA-His%3B%20conserved%20in%20some%20genera%20of%20budding%20yeasts	GO:0005739,GO:0030533,GO:0070125	chrmt:78089-78162		0	0	0	0	0	0	0	0	0	0	0	0	0	0	0	0	0	0
tT%28UGU%29G1	tT%28UGU%29G1	-	Threonine%20tRNA%20%28tRNA-Thr%29%2C%20predicted%20by%20tRNAscan-SE%20analysis	GO:0005829,GO:0006414,GO:0030533	chrVII:661749-661820		0	0	0	0	0	0	0	0	0	0	0	0	0	0	0	0	0	0
tT%28UGU%29G2	tT%28UGU%29G2	-	Threonine%20tRNA%20%28tRNA-Thr%29%2C%20predicted%20by%20tRNAscan-SE%20analysis	GO:0005829,GO:0006414,GO:0030533	chrVII:1004216-1004287		0	0	0	0	1	1	0	0	0	1	0	0	0	0	0	1	0	0
tT%28UGU%29H	tT%28UGU%29H	-	Threonine%20tRNA%20%28tRNA-Thr%29%2C%20predicted%20by%20tRNAscan-SE%20analysis	GO:0005829,GO:0006414,GO:0030533	chrVIII:466990-467061		0	0	0	0	0	0	0	0	0	0	0	0	0	0	0	0	0	0
tT%28UGU%29P	tT%28UGU%29P	-	Threonine%20tRNA%20%28tRNA-Thr%29%2C%20predicted%20by%20tRNAscan-SE%20analysis	GO:0005829,GO:0006414,GO:0030533	chrXVI:744284-744355		0	0	0	0	0	0	0	0	0	0	0	0	0	0	0	0	0	0
tT%28UGU%29Q1	tT%28UGU%29Q1	-	Mitochondrial%20threonine%20tRNA%20%28tRNA-Thr%29%3B%20predicted%20by%20tRNAscan-SE%20analysis	GO:0005739,GO:0030533,GO:0070125	chrmt:63862-63937		0	0	0	0	0	0	0	0	0	0	0	0	0	0	0	0	0	0
tV%28AAC%29E1	tV%28AAC%29E1	-	Valine%20tRNA%20%28tRNA-Val%29%2C%20predicted%20by%20tRNAscan-SE%20analysis	GO:0005829,GO:0006414,GO:0030533	chrV:438700-438773		0	0	0	0	0	0	0	0	0	0	0	0	0	0	0	0	0	0
tV%28AAC%29E2	tV%28AAC%29E2	-	Valine%20tRNA%20%28tRNA-Val%29%2C%20predicted%20by%20tRNAscan-SE%20analysis	GO:0005829,GO:0006414,GO:0030533	chrV:469457-469530		0	1	0	1	0	1	0	0	0	1	0	3	0	2	0	0	0	0
tV%28AAC%29G1	tV%28AAC%29G1	-	Valine%20tRNA%20%28tRNA-Val%29%2C%20predicted%20by%20tRNAscan-SE%20analysis	GO:0005829,GO:0006414,GO:0030533	chrVII:412294-412367		0	2	0	1	2	1	0	1	1	3	0	2	2	0	1	3	0	4
tV%28AAC%29G2	tV%28AAC%29G2	-	Valine%20tRNA%20%28tRNA-Val%29%2C%20predicted%20by%20tRNAscan-SE%20analysis	GO:0005829,GO:0006414,GO:0030533	chrVII:823482-823555		1	4	0	1	1	2	1	2	0	0	0	2	1	7	0	2	0	2
tV%28AAC%29G3	tV%28AAC%29G3	-	Valine%20tRNA%20%28tRNA-Val%29%2C%20predicted%20by%20tRNAscan-SE%20analysis	GO:0005829,GO:0006414,GO:0030533	chrVII:73829-73902		0	3	1	3	0	4	0	2	0	0	0	1	0	6	0	4	0	6
tV%28AAC%29H	tV%28AAC%29H	-	Valine%20tRNA%20%28tRNA-Val%29%2C%20predicted%20by%20tRNAscan-SE%20analysis	GO:0005829,GO:0006414,GO:0030533	chrVIII:85298-85371		0	0	0	0	0	0	0	0	0	0	0	0	0	0	0	0	0	0
tV%28AAC%29J	tV%28AAC%29J	-	Valine%20tRNA%20%28tRNA-Val%29%2C%20predicted%20by%20tRNAscan-SE%20analysis	GO:0005829,GO:0006414,GO:0030533	chrX:378360-378433		0	0	0	0	0	0	0	0	1	1	0	1	0	0	0	1	0	0
tV%28AAC%29K1	tV%28AAC%29K1	-	Valine%20tRNA%20%28tRNA-Val%29%2C%20predicted%20by%20tRNAscan-SE%20analysis	GO:0005829,GO:0006414,GO:0030533	chrXI:308144-308217		0	0	0	1	0	0	0	1	0	1	0	0	0	0	0	1	0	1
tV%28AAC%29K2	tV%28AAC%29K2	-	Valine%20tRNA%20%28tRNA-Val%29%2C%20predicted%20by%20tRNAscan-SE%20analysis	GO:0005829,GO:0006414,GO:0030533	chrXI:379680-379753		0	0	0	0	1	0	0	0	0	1	0	0	1	0	0	0	0	1
tV%28AAC%29L	tV%28AAC%29L	-	Valine%20tRNA%20%28tRNA-Val%29%2C%20predicted%20by%20tRNAscan-SE%20analysis	GO:0005829,GO:0006414,GO:0030533	chrXII:687859-687932		0	0	0	3	0	0	0	0	0	0	0	0	0	0	0	0	0	0
tV%28AAC%29M1	tV%28AAC%29M1	-	Valine%20tRNA%20%28tRNA-Val%29%2C%20predicted%20by%20tRNAscan-SE%20analysis	GO:0005829,GO:0006414,GO:0030533	chrXIII:372445-372518		0	0	0	0	0	0	0	0	0	0	0	1	2	1	0	1	0	0
tV%28AAC%29M2	tV%28AAC%29M2	-	Valine%20tRNA%20%28tRNA-Val%29%2C%20predicted%20by%20tRNAscan-SE%20analysis	GO:0005829,GO:0006414,GO:0030533	chrXIII:420588-420661		0	1	0	1	0	3	0	3	0	2	0	1	1	5	0	1	0	0
tV%28AAC%29M3	tV%28AAC%29M3	-	Valine%20tRNA%20%28tRNA-Val%29%2C%20predicted%20by%20tRNAscan-SE%20analysis	GO:0005829,GO:0006414,GO:0030533	chrXIII:586636-586709		0	0	0	0	0	0	0	0	0	0	0	0	0	0	0	1	1	0
tV%28AAC%29O	tV%28AAC%29O	-	Valine%20tRNA%20%28tRNA-Val%29%2C%20predicted%20by%20tRNAscan-SE%20analysis	GO:0005829,GO:0006414,GO:0030533	chrXV:663812-663885		1	1	0	1	0	3	0	1	0	1	0	2	0	0	0	0	0	3
tV%28CAC%29D	tV%28CAC%29D	-	Valine%20tRNA%20%28tRNA-Val%29%2C%20predicted%20by%20tRNAscan-SE%20analysis	GO:0005829,GO:0006414,GO:0030533	chrIV:1075472-1075544		0	0	0	0	0	0	1	0	0	0	0	0	0	1	0	0	0	0
tV%28CAC%29H	tV%28CAC%29H	-	Valine%20tRNA%20%28tRNA-Val%29%2C%20predicted%20by%20tRNAscan-SE%20analysis	GO:0005829,GO:0006414,GO:0030533	chrVIII:475706-475778		0	0	0	0	0	0	0	0	0	0	0	0	0	0	0	0	0	0
tV%28UAC%29B	tV%28UAC%29B	-	Valine%20tRNA%20%28tRNA-Val%29%2C%20predicted%20by%20tRNAscan-SE%20analysis	GO:0005829,GO:0006414,GO:0030533	chrII:326792-326865		0	1	0	2	0	1	1	0	0	1	0	0	0	0	0	1	0	1
tV%28UAC%29D	tV%28UAC%29D	-	Valine%20tRNA%20%28tRNA-Val%29%2C%20predicted%20by%20tRNAscan-SE%20analysis	GO:0005829,GO:0006414,GO:0030533	chrIV:488797-488870		0	0	0	3	0	2	1	1	1	0	0	1	0	1	0	2	0	0
tV%28UAC%29Q	tV%28UAC%29Q	-	Mitochondrial%20valine%20tRNA%20%28tRNA-Val%29%3B%20predicted%20by%20tRNAscan-SE%20analysis	GO:0005739,GO:0030533,GO:0070125	chrmt:78533-78608		0	0	0	0	0	0	0	0	0	0	0	0	0	0	0	0	0	0
tW%28CCA%29G1	tW%28CCA%29G1	-	Tryptophan%20tRNA%20%28tRNA-Trp%29%2C%20predicted%20by%20tRNAscan-SE%20analysis	GO:0005829,GO:0006414,GO:0030533	chrVII:287350-287455		0	0	0	2	0	3	2	1	0	1	1	1	0	1	1	0	0	0
tW%28CCA%29G2	tW%28CCA%29G2	-	Tryptophan%20tRNA%20%28tRNA-Trp%29%2C%20predicted%20by%20tRNAscan-SE%20analysis	GO:0005829,GO:0006414,GO:0030533	chrVII:878710-878815		0	0	0	1	0	0	0	0	0	0	0	0	1	0	0	2	0	1
tW%28CCA%29J	tW%28CCA%29J	-	Tryptophan%20tRNA%20%28tRNA-Trp%29%2C%20predicted%20by%20tRNAscan-SE%20analysis	GO:0005829,GO:0006414,GO:0030533	chrX:415931-416036		0	0	0	0	0	0	0	0	0	0	0	0	0	2	0	0	0	0
tW%28CCA%29K	tW%28CCA%29K	-	Tryptophan%20tRNA%20%28tRNA-Trp%29%2C%20predicted%20by%20tRNAscan-SE%20analysis	GO:0005829,GO:0006414,GO:0030533	chrXI:302918-303023		0	1	0	2	0	4	0	0	0	0	0	1	0	1	0	2	1	2
tW%28CCA%29M	tW%28CCA%29M	-	Tryptophan%20tRNA%20%28tRNA-Trp%29%2C%20predicted%20by%20tRNAscan-SE%20analysis	GO:0005829,GO:0006414,GO:0030533	chrXIII:379303-379408		0	0	0	1	0	0	0	0	0	0	0	0	1	0	0	1	0	0
tW%28CCA%29P	tW%28CCA%29P	-	Tryptophan%20tRNA%20%28tRNA-Trp%29%2C%20predicted%20by%20tRNAscan-SE%20analysis	GO:0005829,GO:0006414,GO:0030533	chrXVI:56169-56274		0	0	0	2	0	4	0	5	0	1	1	2	0	3	1	3	0	2
tW%28UCA%29Q	tW%28UCA%29Q	-	Mitochondrial%20tRNA%2C%20annotated%20as%20tryptophanyl%20tRNA%20%28tRNA-Trp%29%3B%20predicted%20by%20tRNAscan-SE%20analysis%20to%20have%20specificity%20for%20selenocysteine	GO:0005739,GO:0030533,GO:0070125	chrmt:9374-9447		0	0	0	0	0	0	0	0	0	0	0	0	0	0	0	0	0	0
tX%28XXX%29D	tX%28XXX%29D	-	tRNA%20of%20undetermined%20specificity%2C%20predicted%20by%20tRNAscan-SE%20analysis%3B%20very%20similar%20to%20serine%20tRNAs	GO:0005829,GO:0006414,GO:0030533	chrIV:1150842-1150941		0	1	0	1	0	0	0	0	0	0	0	1	0	0	0	0	0	2
tX%28XXX%29L	tX%28XXX%29L	tS%28GCU%29L	tRNA%20of%20undetermined%20specificity%2C%20predicted%20by%20tRNAscan-SE%20analysis%3B%20very%20similar%20to%20serine%20tRNAs	GO:0005829,GO:0006414,GO:0030533	chrXII:784354-784453		0	0	0	1	0	1	0	1	0	3	0	8	0	1	0	0	0	2
tY%28GUA%29D	tY%28GUA%29D	SUP2	Tyrosine%20tRNA%20%28tRNA-Tyr%29%2C%20predicted%20by%20tRNAscan-SE%20analysis%3B%20can%20mutate%20to%20suppress%20ochre%20nonsense%20mutations	GO:0005829,GO:0006414,GO:0030533	chrIV:946312-946400		0	0	1	1	0	0	0	0	0	0	0	2	0	1	0	1	0	0
tY%28GUA%29F1	tY%28GUA%29F1	SUP11	Tyrosine%20tRNA%20%28tRNA-Tyr%29%2C%20predicted%20by%20tRNAscan-SE%20analysis%3B%20can%20mutate%20to%20suppress%20ochre%20nonsense%20mutations	GO:0005829,GO:0006414,GO:0030533	chrVI:167437-167525		0	0	0	0	0	0	0	0	0	0	0	0	0	1	0	0	0	0
tY%28GUA%29F2	tY%28GUA%29F2	SUP6	Tyrosine%20tRNA%20%28tRNA-Tyr%29%2C%20predicted%20by%20tRNAscan-SE%20analysis%3B%20can%20mutate%20to%20suppress%20ochre%20nonsense%20mutations	GO:0005829,GO:0006414,GO:0030533	chrVI:210619-210707		0	1	0	0	0	0	0	0	0	0	0	0	0	1	0	0	0	0
tY%28GUA%29J1	tY%28GUA%29J1	SUP7	Tyrosine%20tRNA%20%28tRNA-Tyr%29%2C%20predicted%20by%20tRNAscan-SE%20analysis%3B%20can%20mutate%20to%20suppress%20ochre%20nonsense%20mutations	GO:0005829,GO:0006414,GO:0030533	chrX:354244-354332		0	3	0	0	0	2	0	0	0	0	0	1	0	0	1	0	0	1
tY%28GUA%29J2	tY%28GUA%29J2	SUP4	Tyrosine%20tRNA%20%28tRNA-Tyr%29%2C%20predicted%20by%20tRNAscan-SE%20analysis%3B%20can%20mutate%20to%20suppress%20ochre%20nonsense%20mutations	GO:0005829,GO:0006414,GO:0030533	chrX:542956-543044		0	0	0	0	0	2	0	0	0	0	0	0	0	1	0	1	0	1
tY%28GUA%29M1	tY%28GUA%29M1	SUP5	Tyrosine%20tRNA%20%28tRNA-Tyr%29%2C%20predicted%20by%20tRNAscan-SE%20analysis%3B%20can%20mutate%20to%20suppress%20ochre%20nonsense%20mutations	GO:0005829,GO:0006414,GO:0030533	chrXIII:168795-168883		0	1	0	0	0	0	0	2	0	0	0	2	0	1	0	0	0	0
tY%28GUA%29M2	tY%28GUA%29M2	SUP8	Tyrosine%20tRNA%20%28tRNA-Tyr%29%2C%20predicted%20by%20tRNAscan-SE%20analysis%3B%20can%20mutate%20to%20suppress%20ochre%20nonsense%20mutations	GO:0005829,GO:0006414,GO:0030533	chrXIII:837928-838016		0	0	0	0	0	0	0	0	0	0	0	0	0	0	0	0	0	0
tY%28GUA%29O	tY%28GUA%29O	SUP3	Tyrosine%20tRNA%20%28tRNA-Tyr%29%2C%20predicted%20by%20tRNAscan-SE%20analysis%3B%20can%20mutate%20to%20suppress%20ochre%20nonsense%20mutations	GO:0005829,GO:0006414,GO:0030533	chrXV:288192-288280		0	0	0	0	0	0	0	0	0	0	0	0	0	1	0	0	0	0
tY%28GUA%29Q	tY%28GUA%29Q	-	Mitochondrial%20tyrosine%20tRNA%20%28tRNA-Tyr%29	GO:0005739,GO:0030533,GO:0070125	chrmt:70824-70907		0	0	0	0	0	0	0	0	0	0	1	0	1	0	0	0	0	0
YAL001C	YAL001C	TFC3,FUN24,TSV115,tau%20138,transcription%20factor%20TFIIIC%20subunit%20TFC3	Subunit%20of%20RNA%20polymerase%20III%20transcription%20initiation%20factor%20complex%3B%20part%20of%20the%20TauB%20domain%20of%20TFIIIC%20that%20binds%20DNA%20at%20the%20BoxB%20promoter%20sites%20of%20tRNA%20and%20similar%20genes%3B%20cooperates%20with%20Tfc6p%20in%20DNA%20binding%3B%20largest%20of%20six%20subunits%20of%20the%20RNA%20polymerase%20III%20transcription%20initiation%20factor%20compl…	GO:0000127,GO:0000799,GO:0001002,GO:0001003,GO:0001005,GO:0001008,GO:0001009,GO:0001041,GO:0005739,GO:0008301,GO:0042791,GO:0071168	chrI:147594-151166		70	1071	109	1400	74	1154	83	956	679	1263	189	1249	105	1360	83	1409	39	1077
YAL002W	YAL002W	VPS8,CORVET%20complex%20membrane-binding%20subunit%20VPS8,FUN15,VPL8,VPT8	Membrane-binding%20component%20of%20the%20CORVET%20complex%3B%20involved%20in%20endosomal%20vesicle%20tethering%20and%20fusion%20in%20the%20endosome%20to%20vacuole%20protein%20targeting%20pathway%3B%20interacts%20with%20Vps21p%3B%20contains%20RING%20finger%20motif	GO:0005770,GO:0006623,GO:0016020,GO:0032511,GO:0033263,GO:0043495,GO:0051020	chrI:143707-147531		51	439	118	699	59	652	79	642	350	610	185	824	105	782	66	687	28	597
YAL003W	YAL003W	EFB1,EF-1beta,TEF5,eEF1Balpha,translation%20elongation%20factor%201%20subunit%20beta	Translation%20elongation%20factor%201%20beta%3B%20stimulates%20nucleotide%20exchange%20to%20regenerate%20EF-1%20alpha-GTP%20for%20the%20next%20elongation%20cycle%3B%20part%20of%20the%20EF-1%20complex%2C%20which%20facilitates%20binding%20of%20aminoacyl-tRNA%20to%20the%20ribosomal%20A%20site%3B%20human%20homolog%20EEF1B2%20can%20complement%20yeast%20efb1%20mutants	GO:0005085,GO:0005853,GO:0006414,GO:0006449,GO:0032232,GO:1990145	chrI:142174-143160		340	4436	1111	12159	722	10497	1915	23184	740	6450	2611	17603	752	18398	480	5206	288	11362
YAL004W	YAL004W	-	Dubious%20open%20reading%20frame%3B%20unlikely%20to%20encode%20a%20functional%20protein%2C%20based%20on%20available%20experimental%20and%20comparative%20sequence%20data%3B%20completely%20overlaps%20verified%20gene%20SSA1%2FYAL005C	GO:0003674,GO:0005575,GO:0008150	chrI:140760-141407		0	0	0	0	0	0	0	0	0	0	0	0	0	0	0	0	0	0
YAL005C	YAL005C	SSA1,Hsp70%20family%20ATPase%20SSA1,YG100	ATPase%20involved%20in%20protein%20folding%20and%20NLS-directed%20nuclear%20transport%3B%20member%20of%20HSP70%20family%3B%20forms%20chaperone%20complex%20with%20Ydj1p%3B%20localized%20to%20nucleus%2C%20cytoplasm%2C%20and%20cell%20wall%3B%2098%25%20identical%20with%20paralog%20Ssa2p%2C%20but%20subtle%20differences%20between%20the%20two%20proteins%20provide%20functional%20specificity%20with%20resp…	GO:0000049,GO:0000060,GO:0000209,GO:0000329,GO:0002181,GO:0005634,GO:0005737,GO:0005832,GO:0005844,GO:0005886,GO:0006457,GO:0006616,GO:0006626,GO:0009277,GO:0016887,GO:0035617,GO:0042026,GO:0051082,GO:0072318	chrI:139503-141431		746	12921	590	6829	375	7435	661	15786	1896	14708	1687	23479	495	18806	1446	23682	225	6571
YAL007C	YAL007C	ERP2	Member%20of%20the%20p24%20family%20involved%20in%20ER%20to%20Golgi%20transport%3B%20similar%20to%20Emp24p%20and%20Erv25p%3B%20role%20in%20misfolded%20protein%20quality%20control%3B%20forms%20a%20heterotrimeric%20complex%20with%20Erp1p%2C%20Emp24p%2C%20and%20Erv25p%3B%20localized%20to%20COPII-coated%20vesicles%3B%20ERP2%20has%20a%20paralog%2C%20ERP4%2C%20that%20arose%20from%20the%20whole%20genome%…	GO:0003674,GO:0006621,GO:0006888,GO:0030134	chrI:137698-138345		31	458	103	1182	41	1108	86	1579	224	707	143	1083	37	1510	65	662	27	965
YAL008W	YAL008W	FUN14	Mitochondrial%20protein%20of%20unknown%20function	GO:0003674,GO:0005739,GO:0005741,GO:0008150	chrI:136914-137510		17	991	34	977	20	867	31	1030	157	1107	75	1348	15	759	55	1549	4	654
YAL009W	YAL009W	SPO7,Nem1-Spo7%20phosphatase%20regulatory%20subunit%20SPO7	Putative%20regulatory%20subunit%20of%20Nem1p-Spo7p%20phosphatase%20holoenzyme%3B%20regulates%20nuclear%20growth%20by%20controlling%20phospholipid%20biosynthesis%2C%20required%20for%20normal%20nuclear%20envelope%20morphology%2C%20premeiotic%20replication%2C%20and%20sporulation	GO:0004721,GO:0006470,GO:0006998,GO:0016021,GO:0071072,GO:0071595,GO:1903740	chrI:135854-136633		9	224	19	421	10	334	25	430	48	314	38	393	27	412	6	399	5	328
YAL010C	YAL010C	MDM10,FUN37	Subunit%20of%20both%20the%20ERMES%20and%20the%20SAM%20complex%3B%20component%20of%20ERMES%20complex%20which%20acts%20as%20a%20molecular%20tether%20between%20the%20mitochondria%20and%20the%20ER%2C%20necessary%20for%20efficient%20phospholipid%20exchange%20between%20organelles%20and%20for%20mitophagy%3B%20SAM%2FTOB%20complex%20component%20that%20functions%20in%20the%20assembly%20of%20outer%20membran…	GO:0001401,GO:0003674,GO:0005741,GO:0007005,GO:0015914,GO:0032865,GO:0045040,GO:0051654,GO:0070096,GO:1990456	chrI:134184-135665		28	320	33	393	12	349	21	420	127	333	35	550	12	440	32	488	13	360
YAL011W	YAL011W	SWC3,SWC1	Protein%20of%20unknown%20function%3B%20component%20of%20the%20SWR1%20complex%2C%20which%20exchanges%20histone%20variant%20H2AZ%20%28Htz1p%29%20for%20chromatin-bound%20histone%20H2A%3B%20required%20for%20formation%20of%20nuclear-associated%20array%20of%20smooth%20endoplasmic%20reticulum%20known%20as%20karmellae	GO:0000812,GO:0003674,GO:0005634,GO:0005739,GO:0006338,GO:0007029,GO:0043486	chrI:132199-134076		16	150	50	329	15	350	32	356	150	216	37	408	31	554	22	290	13	269
YAL012W	YAL012W	CYS3,CYI1,FUN35,STR1,cystathionine%20gamma-lyase%20CYS3	Cystathionine%20gamma-lyase%3B%20catalyzes%20one%20of%20the%20two%20reactions%20involved%20in%20the%20transsulfuration%20pathway%20that%20yields%20cysteine%20from%20homocysteine%20with%20the%20intermediary%20formation%20of%20cystathionine%3B%20protein%20abundance%20increases%20in%20response%20to%20DNA%20replication%20stress	GO:0004123,GO:0005634,GO:0005737,GO:0019343,GO:0019344,GO:0019346	chrI:130799-131983		276	2321	359	2475	303	2415	210	3810	1147	3017	496	3290	162	4980	283	2143	194	2865
YAL013W	YAL013W	DEP1,FUN54,Rpd3L%20histone%20deacetylase%20complex%20subunit%20DEP1	Component%20of%20the%20Rpd3L%20histone%20deacetylase%20complex%3B%20required%20for%20diauxic%20shift-induced%20histone%20H2B%20deposition%20onto%20rDNA%20genes%3B%20transcriptional%20modulator%20involved%20in%20regulation%20of%20structural%20phospholipid%20biosynthesis%20genes%20and%20metabolically%20unrelated%20genes%2C%20as%20well%20as%20maintenance%20of%20telomeres%2C%20mating%20efficiency%2C%…	GO:0000122,GO:0003674,GO:0006357,GO:0016575,GO:0030174,GO:0031939,GO:0033698,GO:0045944,GO:0061186,GO:0061188,GO:0061408,GO:0070210,GO:1900375,GO:1900471,GO:1900472,GO:1900473,GO:1900525,GO:1900526	chrI:129270-130487		46	465	39	712	36	671	43	1232	500	834	126	1643	46	1348	57	942	25	1012
YAL014C	YAL014C	SYN8,SLT2,UIP2,syntaxin	Endosomal%20SNARE%20related%20to%20mammalian%20syntaxin%208	GO:0005484,GO:0005768,GO:0006810	chrI:128252-129019		29	272	28	508	25	516	36	869	122	429	88	835	34	876	31	580	9	533
YAL015C	YAL015C	NTG1,FUN33,SCR1,bifunctional%20N-glycosylase%2FAP%20lyase%20NTG1,ogg2	DNA%20N-glycosylase%20and%20apurinic%2Fapyrimidinic%20%28AP%29%20lyase%3B%20involved%20in%20base%20excision%20repair%3B%20acts%20in%20both%20nucleus%20and%20mitochondrion%3B%20creates%20a%20double-strand%20break%20at%20mtDNA%20origins%20that%20stimulates%20replication%20in%20response%20to%20oxidative%20stress%3B%20required%20for%20maintaining%20mitochondrial%20genome%20integrity%3B%20NTG1%20has%2…	GO:0000703,GO:0003906,GO:0005634,GO:0005739,GO:0006281,GO:0006284,GO:0006285,GO:0008534,GO:0034599,GO:0090297	chrI:126903-128102		14	688	18	622	11	634	27	734	99	769	56	844	28	902	28	1086	11	634
YAL016C-A	YAL016C-A	-	Dubious%20open%20reading%20frame%3B%20unlikely%20to%20encode%20a%20functional%20protein%2C%20based%20on%20available%20experimental%20and%20comparative%20sequence%20data%3B%20partially%20overlaps%20ORF%20TPD3%2FYAL016W	GO:0003674,GO:0008150,GO:0016021	chrI:124755-125069		2	3	1	18	1	13	4	37	16	6	4	47	2	48	7	5	0	12
YAL016C-B	YAL016C-B	-	Dubious%20open%20reading%20frame%3B%20unlikely%20to%20encode%20a%20functional%20protein%2C%20based%20on%20available%20experimental%20and%20comparative%20sequence%20data	GO:0003674,GO:0005575,GO:0008150	chrI:124307-124492		1	98	7	68	2	67	0	44	1	100	0	52	0	45	5	146	2	48
YAL016W	YAL016W	TPD3,FUN32,protein%20phosphatase%202A%20structural%20subunit%20TPD3	Regulatory%20subunit%20A%20of%20the%20heterotrimeric%20PP2A%20complex%3B%20the%20heterotrimeric%20protein%20phosphatase%202A%20%28PP2A%29%20complex%20also%20contains%20regulatory%20subunit%20Cdc55p%20and%20either%20catalytic%20subunit%20Pph21p%20or%20Pph22p%3B%20required%20for%20cell%20morphogenesis%20and%20transcription%20by%20RNA%20polymerase%20III	GO:0000159,GO:0004722,GO:0005634,GO:0005737,GO:0005816,GO:0005934,GO:0005935,GO:0006417,GO:0007094,GO:0043332	chrI:124879-126786		91	1754	173	2039	101	2122	125	2590	435	1907	319	3254	99	2974	189	2503	73	2071
YAL017W	YAL017W	PSK1,FUN31,serine%2Fthreonine%20protein%20kinase%20PSK1	PAS%20domain-containing%20serine%2Fthreonine%20protein%20kinase%3B%20coordinately%20regulates%20protein%20synthesis%20and%20carbohydrate%20metabolism%20and%20storage%20in%20response%20to%20a%20unknown%20metabolite%20that%20reflects%20nutritional%20status%3B%20PSK1%20has%20a%20paralog%2C%20PSK2%2C%20that%20arose%20from%20the%20whole%20genome%20duplication	GO:0004672,GO:0004674,GO:0005737,GO:0006468,GO:0045719,GO:0060917	chrI:120225-124295		156	1584	317	1681	192	1803	211	1400	1386	1826	591	2452	175	1883	199	2383	71	1390
YAL018C	YAL018C	LDS1	Protein%20Involved%20in%20spore%20wall%20assembly%3B%20localizes%20to%20lipid%20droplets%20found%20on%20or%20outside%20of%20the%20prospore%20membrane%3B%20shares%20similarity%20with%20Lds2p%20and%20Rrt8p%2C%20and%20a%20strain%20mutant%20for%20all%203%20genes%20exhibits%20reduced%20dityrosine%20fluorescence%20relative%20to%20the%20single%20mutants	GO:0003674,GO:0005619,GO:0005628,GO:0005811,GO:0016021,GO:0030476	chrI:118564-119541		0	1	0	7	0	6	1	5	0	4	0	6	1	4	0	6	0	3
YAL019W	YAL019W	FUN30,DNA-dependent%20ATPase%20FUN30	Snf2p%20family%20member%20with%20ATP-dependent%20chromatin%20remodeling%20activity%3B%20has%20a%20role%20in%20silencing%20at%20the%20mating%20type%20locus%2C%20telomeres%20and%20centromeres%3B%20enriched%20at%20centromeres%20and%20is%20required%20for%20correct%20chromatin%20structure%20around%20centromeres%2C%20as%20well%20as%20at%20the%20boundary%20element%20of%20the%20silent%20HMR%3B%20recruite…	GO:0000122,GO:0000183,GO:0000729,GO:0000775,GO:0003677,GO:0003682,GO:0005634,GO:0005739,GO:0006338,GO:0006348,GO:0008094,GO:0016584,GO:0030466,GO:0031934,GO:0042766,GO:0043044,GO:0070869,GO:0070870	chrI:114919-118314		50	121	103	381	95	337	83	749	524	214	149	408	101	938	49	177	39	306
YAL019W-A	YAL019W-A	-	Dubious%20open%20reading%20frame%3B%20unlikely%20to%20encode%20a%20functional%20protein%2C%20based%20on%20available%20experimental%20and%20comparative%20sequence%20data%3B%20partially%20overlaps%20ORF%20ATS1%2FYAL020C	GO:0003674,GO:0005575,GO:0008150	chrI:114250-114819		1	1	0	1	1	0	0	2	0	1	0	0	1	1	0	0	0	0
YAL020C	YAL020C	ATS1,FUN28,KTI13	Protein%20required%20for%20modification%20of%20wobble%20nucleosides%20in%20tRNA%3B%20acts%20with%20Elongator%20complex%2C%20Kti11p%2C%20and%20Kti12p%3B%20has%20a%20potential%20role%20in%20regulatory%20interactions%20between%20microtubules%20and%20the%20cell%20cycle%3B%20forms%20a%20stable%20heterodimer%20with%20Kti11p	GO:0000226,GO:0002098,GO:0003674,GO:0005737,GO:0007017,GO:0007117	chrI:113614-114615		10	209	9	296	13	232	22	414	50	324	28	351	28	398	14	319	4	277
YAL021C	YAL021C	CCR4,CCR4-NOT%20core%20exoribonuclease%20subunit%20CCR4,FUN27,NUT21	Component%20of%20the%20CCR4-NOT%20transcriptional%20complex%3B%20CCR4-NOT%20is%20involved%20in%20regulation%20of%20gene%20expression%3B%20component%20of%20the%20major%20cytoplasmic%20deadenylase%2C%20which%20is%20involved%20in%20mRNA%20poly%28A%29%20tail%20shortening	GO:0000076,GO:0000175,GO:0000288,GO:0000289,GO:0000932,GO:0005737,GO:0006260,GO:0006357,GO:0006368,GO:0007089,GO:0016593,GO:0030015,GO:0032968,GO:0048478	chrI:110846-113359		142	455	186	1066	99	906	108	1214	937	560	270	1327	102	1257	118	794	73	811
YAL022C	YAL022C	FUN26,nucleoside%20transmembrane%20transporter%20FUN26	High%20affinity%2C%20broad%20selectivity%2C%20nucleoside%2Fnucleobase%20transporter%3B%20vacuolar%20membrane%20localized%20transporter%20which%20may%20regulate%20the%20balance%20of%20nicotinamide%20riboside%20%28NmR%29%20levels%20between%20the%20cytosol%20and%20vacuole%2C%20contributing%20to%20salvage%20of%20NmR%20for%20use%20in%20cytosolic%20NAD%2B%20synthesis%3B%20equilibrative%20nucleoside%20t…	GO:0000329,GO:0005337,GO:0005622,GO:0015205,GO:0015851,GO:0015858,GO:0016020,GO:0016021,GO:0034257,GO:0034258,GO:0055085	chrI:108877-110430		49	368	83	835	35	677	63	831	185	607	128	659	66	1004	46	666	27	696
YAL023C	YAL023C	PMT2,FUN25,dolichyl-phosphate-mannose-protein%20mannosyltransferase%20PMT2	Protein%20O-mannosyltransferase%20of%20the%20ER%20membrane%3B%20transfers%20mannose%20residues%20from%20dolichyl%20phosphate-D-mannose%20to%20protein%20serine%2Fthreonine%20residues%3B%20involved%20in%20ER%20quality%20control%3B%20acts%20in%20a%20complex%20with%20Pmt1p%2C%20can%20instead%20interact%20with%20Pmt5p%3B%20antifungal%20drug%20target%3B%20PMT2%20has%20a%20paralog%2C%20PMT3%2C%20that%20…	GO:0004169,GO:0006493,GO:0016021,GO:0032527,GO:0035269,GO:0071712,GO:0097582,GO:0097584,GO:1900101	chrI:106272-108551		252	864	411	2468	342	2101	326	3742	1379	1655	816	2442	284	3123	260	1239	143	1766
YAL024C	YAL024C	LTE1,MSI2,mitotic%20regulator%20LTE1	Protein%20similar%20to%20GDP%2FGTP%20exchange%20factors%3B%20without%20detectable%20GEF%20activity%3B%20required%20for%20asymmetric%20localization%20of%20Bfa1p%20at%20daughter-directed%20spindle%20pole%20bodies%20and%20for%20mitotic%20exit%20at%20low%20temperatures	GO:0005085,GO:0005933,GO:0007096,GO:0016192,GO:0031578,GO:0061510	chrI:101565-105872		25	141	107	319	42	251	43	279	238	176	73	215	46	213	21	163	24	223
YAL025C	YAL025C	MAK16,ribosome%20biosynthesis%20protein%20MAK16	Essential%20nuclear%20protein%3B%20constituent%20of%2066S%20pre-ribosomal%20particles%3B%20required%20for%20maturation%20of%2025S%20and%205.8S%20rRNAs%3B%20required%20for%20maintenance%20of%20M1%20satellite%20double-stranded%20RNA%20of%20the%20L-A%20virus	GO:0000463,GO:0000466,GO:0003674,GO:0005730,GO:0030687,GO:0042273	chrI:100225-101145		7	207	30	924	21	815	37	1048	207	364	26	319	29	916	18	310	20	856
YAL026C	YAL026C	DRS2,FUN38,SWA3,aminophospholipid-translocating%20P4-type%20ATPase%20DRS2	Trans-golgi%20network%20aminophospholipid%20translocase%20%28flippase%29%3B%20maintains%20membrane%20lipid%20asymmetry%20in%20post-Golgi%20secretory%20vesicles%3B%20contributes%20to%20clathrin-coated%20vesicle%20formation%2C%20endocytosis%2C%20protein%20trafficking%20between%20the%20Golgi%20and%20endosomal%20system%20and%20the%20cellular%20response%20to%20mating%20pheromone%3B%20autoinhibited%20b…	GO:0000028,GO:0000749,GO:0004012,GO:0005802,GO:0006886,GO:0006892,GO:0006897,GO:0016021,GO:0032456,GO:0045332,GO:1990530	chrI:95630-99697		78	553	189	1046	143	930	87	734	487	768	183	670	123	1242	90	760	74	881
YAL026C-A	YAL026C-A	-	Dubious%20open%20reading%20frame%3B%20unlikely%20to%20encode%20a%20functional%20protein%2C%20based%20on%20available%20experimental%20and%20comparative%20sequence%20data%3B%20partially%20overlaps%20the%20uncharacterized%20ORF%20YAL027W%20and%20the%20verified%20gene%20DRS2	GO:0003674,GO:0005575,GO:0008150	chrI:95386-95823		0	41	2	78	1	70	1	30	8	74	2	23	0	59	1	69	0	57
YAL027W	YAL027W	SAW1,DNA-binding%20protein%20SAW1	5%27-%20and%203%27-flap%20DNA%20binding%20protein%3B%20recruits%20Rad1p-Rad10p%20to%20single-strand%20annealing%20intermediates%20with%203%27%20non-homologous%20tails%20for%20removal%20during%20double-strand%20break%20repair%3B%20complexes%20with%20Rad1p-Rad10p%20and%20stimulates%20its%20endonuclease%20activity%3B%20green%20fluorescent%20protein%20%28GFP%29-fusion%20protein%20localizes%20to%20the…	GO:0000736,GO:0005634,GO:0032079,GO:0070337,GO:0070338	chrI:94687-95472		6	226	17	374	11	336	7	336	40	298	20	430	7	371	11	338	5	344
YAL028W	YAL028W	FRT2,HPH2	Tail-anchored%20ER%20membrane%20protein%20of%20unknown%20function%3B%20interacts%20with%20homolog%20Frt1p%3B%20promotes%20growth%20in%20conditions%20of%20high%20Na%2B%2C%20alkaline%20pH%2C%20or%20cell%20wall%20stress%2C%20possibly%20via%20a%20role%20in%20posttranslational%20translocation%3B%20potential%20Cdc28p%20substrate%3B%20FRT2%20has%20a%20paralog%2C%20FRT1%2C%20that%20arose%20from%20the%20w…	GO:0003674,GO:0005783,GO:0071469,GO:0071472	chrI:92900-94486		47	509	36	363	27	361	43	523	263	430	131	735	30	630	63	815	10	361
YAL029C	YAL029C	MYO4,FUN22,SHE1,myosin%204	Type%20V%20myosin%20motor%20involved%20in%20actin-based%20transport%20of%20cargos%3B%20required%20for%20mRNA%20transport%2C%20including%20ASH1%20mRNA%2C%20and%20facilitating%20the%20growth%20and%20movement%20of%20ER%20tubules%20into%20the%20growing%20bud%20along%20with%20She3p%3B%20MYO4%20has%20a%20paralog%2C%20MYO2%2C%20that%20arose%20from%20the%20whole%20genome%20duplication	GO:0000146,GO:0005739,GO:0005933,GO:0005934,GO:0007533,GO:0008298,GO:0031941,GO:0048309,GO:0051015	chrI:87855-92270		86	854	442	1584	159	1303	145	1164	876	1071	291	1025	209	1452	98	1304	76	1187
YAL030W	YAL030W	SNC1,SNAP%20receptor%20SNC1	Vesicle%20membrane%20receptor%20protein%20%28v-SNARE%29%3B%20involved%20in%20the%20fusion%20between%20Golgi-derived%20secretory%20vesicles%20with%20the%20plasma%20membrane%3B%20proposed%20to%20be%20involved%20in%20endocytosis%3B%20member%20of%20the%20synaptobrevin%2FVAMP%20family%20of%20R-type%20v-SNARE%20proteins%3B%20SNC1%20has%20a%20paralog%2C%20SNC2%2C%20that%20arose%20from%20the%20whole%20ge…	GO:0005484,GO:0005768,GO:0005802,GO:0005886,GO:0005935,GO:0006887,GO:0006893,GO:0006897,GO:0006906,GO:0030658,GO:0031201	chrI:87286-87752		14	616	29	574	15	532	25	830	89	935	48	1106	19	923	45	789	6	611
YAL031C	YAL031C	GIP4,FUN21,protein%20phosphatase%20regulator%20GIP4	Cytoplasmic%20protein%20that%20regulates%20protein%20phosphatase%201%20Glc7p%3B%20protein%20overexpression%20relocalizes%20Glc7p%20from%20the%20nucleus%20and%20prevents%20chromosome%20segregation%3B%20potential%20Cdc28p%20substrate	GO:0005737,GO:0007059,GO:0008157,GO:0008599,GO:0043666	chrI:84749-87031		36	186	62	384	34	358	55	509	292	210	127	830	48	553	55	408	10	346
YAL031W-A	YAL031W-A	-	Dubious%20open%20reading%20frame%3B%20unlikely%20to%20encode%20a%20functional%20protein%2C%20based%20on%20available%20experimental%20and%20comparative%20sequence%20data%3B%20partially%20overlaps%20ORF%20GIP4%2FYAL031C	GO:0003674,GO:0008150,GO:0016021	chrI:84669-84977		0	6	3	10	2	14	0	11	2	9	2	10	1	10	1	17	1	11
YAL032C	YAL032C	PRP45,FUN20,mRNA%20splicing%20protein%20PRP45	Protein%20required%20for%20pre-mRNA%20splicing%3B%20associates%20with%20the%20spliceosome%20and%20interacts%20with%20splicing%20factors%20Prp22p%20and%20Prp46p%3B%20orthologous%20to%20human%20transcriptional%20coactivator%20SKIP%20and%20can%20activate%20transcription%20of%20a%20reporter%20gene	GO:0000350,GO:0000384,GO:0000386,GO:0005634,GO:0071006,GO:0071007,GO:0071014	chrI:83335-84474		22	241	26	329	20	451	40	537	137	352	65	639	27	679	31	464	8	450
YAL033W	YAL033W	POP5,FUN53,RNA-binding%20protein%20POP5	Subunit%20of%20both%20RNase%20MRP%20and%20nuclear%20RNase%20P%3B%20RNase%20MRP%20cleaves%20pre-rRNA%2C%20while%20nuclear%20RNase%20P%20cleaves%20tRNA%20precursors%20to%20generate%20mature%205%27%20ends%20and%20facilitates%20turnover%20of%20nuclear%20RNAs	GO:0000171,GO:0000172,GO:0000294,GO:0003723,GO:0004526,GO:0005655,GO:0006364,GO:0008033,GO:0034965	chrI:82706-83227		8	214	10	309	3	325	16	376	70	308	22	280	8	345	10	245	7	333
YAL034C	YAL034C	FUN19	Non-essential%20protein%20of%20unknown%20function%3B%20expression%20induced%20in%20response%20to%20heat%20stress%3B%20FUN19%20has%20a%20paralog%2C%20YOR338W%2C%20that%20arose%20from%20the%20whole%20genome%20duplication	GO:0003674,GO:0005575,GO:0008150	chrI:80710-81951		43	586	38	388	36	398	49	692	335	684	86	1258	29	711	91	1660	15	488
YAL034C-B	YAL034C-B	YAL035C-A	Dubious%20open%20reading%20frame%3B%20unlikely%20to%20encode%20a%20functional%20protein%2C%20based%20on%20available%20experimental%20and%20comparative%20sequence%20data	GO:0003674,GO:0005575,GO:0008150	chrI:79489-79842		0	58	6	77	4	68	3	33	0	65	1	15	0	49	3	61	7	65
YAL034W-A	YAL034W-A	MTW1,DSN3,MIND%20complex%20subunit%20MTW1,NSL2	Essential%20component%20of%20the%20MIND%20kinetochore%20complex%3B%20joins%20kinetochore%20subunits%20contacting%20DNA%20to%20those%20contacting%20microtubules%3B%20critical%20to%20kinetochore%20assembly%3B%20complex%20consists%20of%20Mtw1p%20Including%20Nnf1p-Nsl1p-Dsn1p%20%28MIND%29	GO:0000818,GO:0000922,GO:0003674,GO:0007059,GO:0034501	chrI:79718-80587		4	104	7	193	2	162	10	249	36	130	17	200	7	221	6	145	3	134
YAL035W	YAL035W	FUN12,eIF5B,translation%20initiation%20factor%20eIF5B,yIF2	Translation%20initiation%20factor%20eIF5B%3B%20GTPase%20that%20promotes%20Met-tRNAiMet%20binding%20to%20ribosomes%20and%20ribosomal%20subunit%20joining%3B%20promotes%20GTP-dependent%20maturation%20of%2018S%20rRNA%20by%20Nob1p%3B%20protein%20abundance%20increases%20in%20response%20to%20DNA%20replication%20stress%3B%20homolog%20of%20bacterial%20IF2	GO:0000462,GO:0001732,GO:0003743,GO:0003924,GO:0005525,GO:0005737,GO:0005739,GO:0006446,GO:0022627,GO:0030687,GO:0031369,GO:0033290,GO:0042255,GO:0043022	chrI:76427-79435		257	2621	559	5215	556	4573	327	4211	1890	3881	562	3141	397	4748	180	2694	324	4920
YAL036C	YAL036C	RBG1,FUN11,GTP-binding%20protein%20RBG1	Member%20of%20the%20DRG%20family%20of%20GTP-binding%20proteins%3B%20associates%20with%20translating%20ribosomes%3B%20interacts%20with%20Tma46p%2C%20Ygr250cp%2C%20Gir2p%20and%20Yap1p%20via%20two-hybrid	GO:0002181,GO:0005515,GO:0005525,GO:0005737,GO:0005844,GO:0042788,GO:1903833	chrI:75043-76152		20	119	75	411	55	376	76	665	119	216	70	204	77	1014	19	204	27	322
YAL037C-A	YAL037C-A	-	Putative%20protein%20of%20unknown%20function	GO:0003674,GO:0005575,GO:0008150	chrI:73426-73518		0	69	5	69	1	75	2	23	2	54	3	22	0	22	1	86	2	72
YAL037C-B	YAL037C-B	-	Dubious%20open%20reading%20frame%3B%20unlikely%20to%20encode%20a%20functional%20protein%2C%20based%20on%20available%20experimental%20and%20comparative%20sequence%20data%3B%20identified%20by%20gene-trapping%2C%20microarray-based%20expression%20analysis%2C%20and%20genome-wide%20homology%20searching	GO:0003674,GO:0005575,GO:0008150	chrI:72326-73300		0	83	2	64	1	73	0	17	0	78	0	5	0	5	5	101	0	49
YAL037W	YAL037W	-	Putative%20protein%20of%20unknown%20function%3B%20YAL037W%20has%20a%20paralog%2C%20YOR342C%2C%20that%20arose%20from%20the%20whole%20genome%20duplication	GO:0003674,GO:0005575,GO:0008150	chrI:74020-74823		2	63	10	135	4	98	9	131	17	89	6	105	5	109	6	119	2	101
YAL038W	YAL038W	CDC19,PYK1,pyruvate%20kinase%20CDC19	Pyruvate%20kinase%3B%20functions%20as%20a%20homotetramer%20in%20glycolysis%20to%20convert%20phosphoenolpyruvate%20to%20pyruvate%2C%20the%20input%20for%20aerobic%20%28TCA%20cycle%29%20or%20anaerobic%20%28glucose%20fermentation%29%20respiration%3B%20regulated%20via%20allosteric%20activation%20by%20fructose%20bisphosphate%3B%20CDC19%20has%20a%20paralog%2C%20PYK2%2C%20that%20arose%20from%20the%20whol…	GO:0004743,GO:0005737,GO:0005886,GO:0006090,GO:0006096	chrI:71786-73288		6093	6768	7280	19398	3541	17748	2628	29240	15539	11110	10565	32514	1639	25056	5333	10500	1634	17507
YAL039C	YAL039C	CYC3,CCHL,holocytochrome%20c%20synthase%20CYC3	Cytochrome%20c%20heme%20lyase%20%28holocytochrome%20c%20synthase%29%3B%20attaches%20heme%20to%20apo-cytochrome%20c%20%28Cyc1p%20or%20Cyc7p%29%20in%20mitochondrial%20intermembrane%20space%3B%20human%20homolog%20HCCS%20implicated%20in%20microphthalmia%20with%20linear%20skin%20defects%20%28MLS%29%2C%20and%20can%20complement%20yeast%20null%20mutant	GO:0004408,GO:0005739,GO:0005758,GO:0018063	chrI:68716-69525		31	735	38	1077	16	1195	47	996	197	1198	69	1370	40	1079	52	1824	22	1261
YAL040C	YAL040C	CLN3,DAF1,FUN10,WHI1,cyclin%20CLN3	G1%20cyclin%20involved%20in%20cell%20cycle%20progression%3B%20activates%20Cdc28p%20kinase%20to%20promote%20G1%20to%20S%20phase%20transition%3B%20plays%20a%20role%20in%20regulating%20transcription%20of%20other%20G1%20cyclins%2C%20CLN1%20and%20CLN2%3B%20regulated%20by%20phosphorylation%20and%20proteolysis%3B%20acetyl-CoA%20induces%20CLN3%20transcription%20in%20response%20to%20nutrient%20repletion%2…	GO:0000079,GO:0000083,GO:0005634,GO:0007033,GO:0008361,GO:0016538,GO:0042144	chrI:65778-67520		44	194	87	479	97	334	76	540	525	336	76	280	35	358	54	480	47	452
YAL041W	YAL041W	CDC24,CLS4,Rho%20family%20guanine%20nucleotide%20exchange%20factor%20CDC24	Guanine%20nucleotide%20exchange%20factor%20%28GEF%29%20for%20Cdc42p%3B%20required%20for%20polarity%20establishment%20and%20maintenance%2C%20and%20mutants%20have%20morphological%20defects%20in%20bud%20formation%20and%20shmooing%3B%20relocalizes%20from%20nucleus%20to%20cytoplasm%20upon%20DNA%20replication%20stress%3B%20thermosensitivity%20of%20the%20cdc24-4%20mutant%20in%20the%20presence%20of%20sor…	GO:0000131,GO:0000282,GO:0005089,GO:0005634,GO:0005737,GO:0005934,GO:0005935,GO:0007096,GO:0007264,GO:0031106,GO:0043332,GO:0072697	chrI:62840-65404		50	288	119	556	51	572	81	983	404	410	143	976	76	1149	52	473	28	499
YAL042C-A	YAL042C-A	YAL043C-A	Dubious%20open%20reading%20frame%3B%20unlikely%20to%20encode%20a%20functional%20protein%2C%20based%20on%20available%20experimental%20and%20comparative%20sequence%20data%3B%20partially%20overlaps%20verified%20ORF%20ERV46%2FYAL042W%3B%20YAL042C-A%20is%20a%20non-essential%20gene	GO:0003674,GO:0005575,GO:0008150	chrI:61231-61608		0	1	0	1	0	0	0	0	0	0	0	0	0	0	0	0	0	0
YAL042W	YAL042W	ERV46,FUN9	Protein%20localized%20to%20COPII-coated%20vesicles%3B%20forms%20a%20complex%20with%20Erv41p%3B%20involved%20in%20the%20membrane%20fusion%20stage%20of%20transport	GO:0003674,GO:0006888,GO:0030134,GO:0030173,GO:0030176	chrI:61316-62563		117	1483	179	2800	124	2446	185	3481	602	2321	398	2711	200	3606	118	2194	59	2121
YAL043C	YAL043C	PTA1,FUN39,RNA-processing%20protein%20PTA1	Subunit%20of%20holo-CPF%3B%20holo-CPF%20is%20a%20multiprotein%20complex%20and%20functional%20homolog%20of%20mammalian%20CPSF%2C%20required%20for%20the%20cleavage%20and%20polyadenylation%20of%20mRNA%20and%20snoRNA%203%27%20ends%3B%20involved%20in%20pre-tRNA%20processing%3B%20binds%20to%20the%20phosphorylated%20CTD%20of%20RNAPII	GO:0003723,GO:0005847,GO:0005849,GO:0006378,GO:0008033,GO:0030846,GO:0030847,GO:0098789	chrI:58695-61052		70	558	108	816	71	750	76	978	441	682	175	1046	100	1226	76	965	33	712
YAL044C	YAL044C	GCV3,glycine%20decarboxylase%20subunit%20H	H%20subunit%20of%20the%20mitochondrial%20glycine%20decarboxylase%20complex%3B%20glycine%20decarboxylase%20is%20required%20for%20the%20catabolism%20of%20glycine%20to%205%2C10-methylene-THF%3B%20also%20required%20for%20all%20protein%20lipoylation%3B%20expression%20is%20regulated%20by%20levels%20of%205%2C10-methylene-THF	GO:0004375,GO:0005739,GO:0005960,GO:0006546,GO:0006730,GO:0009249	chrI:57950-58462		110	2056	158	3162	96	3215	125	3500	419	3530	340	4126	165	7189	249	6623	38	2405
YAL044W-A	YAL044W-A	-	Putative%20protein%20of%20unknown%20function%3B%20similar%20to%20S.%20pombe%20uvi31%20which%20is%20a%20putative%20DNA%20repair%20protein	GO:0003674,GO:0005575,GO:0008150	chrI:57518-57850		0	55	2	78	1	52	1	60	2	64	2	67	1	77	2	70	1	51
YAL045C	YAL045C	-	Dubious%20open%20reading%20frame%3B%20unlikely%20to%20encode%20a%20functional%20protein%2C%20based%20on%20available%20experimental%20and%20comparative%20sequence%20data%3B%20almost%20completely%20overlaps%20YAL044W-A	GO:0003674,GO:0005575,GO:0008150	chrI:57488-57796		0	0	0	2	0	4	0	1	0	1	0	1	0	4	0	0	1	3
YAL046C	YAL046C	AIM1	Protein%20involved%20in%20mitochondrial%20function%20or%20organization%3B%20null%20mutant%20displays%20elevated%20frequency%20of%20mitochondrial%20genome%20loss	GO:0003674,GO:0005575,GO:0008150	chrI:57029-57385		6	126	13	190	7	186	18	448	24	180	23	369	7	553	16	209	1	177
YAL047C	YAL047C	SPC72,LDB4,gamma-tubulin%20complex%20subunit%20SPC72	Component%20of%20the%20cytoplasmic%20Tub4p%20%28gamma-tubulin%29%20complex%3B%20binds%20spindle%20pole%20bodies%20and%20links%20them%20to%20microtubules%3B%20is%20regulated%20by%20Cdc5%20kinase%3B%20has%20roles%20in%20astral%20microtubule%20formation%20and%20stabilization	GO:0000022,GO:0000070,GO:0005200,GO:0005824,GO:0007020,GO:0030473,GO:0031578	chrI:54989-56857		8	185	18	240	21	230	14	319	81	212	27	345	17	376	19	236	2	222
YAL047W-A	YAL047W-A	-	Dubious%20open%20reading%20frame%3B%20unlikely%20to%20encode%20a%20functional%20protein%2C%20based%20on%20available%20experimental%20and%20comparative%20sequence%20data%3B%20partially%20overlaps%20ORF%20GEM1%2FYAL048C	GO:0003674,GO:0005575,GO:0008150	chrI:54584-54913		0	1	0	1	0	2	0	1	0	3	0	0	0	3	0	0	0	1
YAL048C	YAL048C	GEM1,ERMES%20complex%20Ca%282%2B%29-binding%20regulatory%20GTPase%20GEM1,GON1	Outer%20mitochondrial%20membrane%20GTPase%2C%20subunit%20of%20the%20ERMES%20complex%3B%20potential%20regulatory%20subunit%20of%20the%20ERMES%20complex%20that%20links%20the%20ER%20to%20mitochondria%20and%20may%20promote%20inter-organellar%20calcium%20and%20phospholipid%20exchange%20as%20well%20as%20coordinating%20mitochondrial%20DNA%20replication%20and%20growth%3B%20cells%20lacking%20Gem1p%20conta…	GO:0000001,GO:0003924,GO:0005509,GO:0005739,GO:0005741,GO:0010821,GO:0032865,GO:0055091,GO:1990456	chrI:52801-54789		22	91	36	171	25	110	27	208	160	150	50	320	45	398	25	166	4	144
YAL049C	YAL049C	AIM2,protein%20AIM2	Cytoplasmic%20protein%20involved%20in%20mitochondrial%20function%20or%20organization%3B%20null%20mutant%20displays%20reduced%20frequency%20of%20mitochondrial%20genome%20loss%3B%20potential%20Hsp82p%20interactor	GO:0003674,GO:0005737,GO:0008150	chrI:51855-52595		32	709	52	915	28	896	57	1050	200	920	116	1118	29	644	51	1161	14	829
YAL051W	YAL051W	OAF1,YAF1,oleate-activated%20transcription%20factor%20OAF1	Oleate-activated%20transcription%20factor%3B%20subunit%20of%20a%20heterodimeric%20complex%20with%20Pip2p%2C%20which%20binds%20to%20oleate-response%20elements%20%28ORE%29%20in%20the%20promoter%20of%20genes%20involved%20in%20beta-oxidation%20of%20fatty%20acids%2C%20peroxisome%20organization%20and%20biogenesis%2C%20activating%20transcription%20in%20the%20presence%20of%20oleate%3B%20regulates%20chrom…	GO:0000978,GO:0001077,GO:0031940,GO:0032000,GO:0043565,GO:0045944,GO:0061429,GO:0089716	chrI:48564-51707		46	355	104	645	64	550	59	714	369	526	97	894	64	919	62	610	19	635
YAL053W	YAL053W	FLC2,HUF2,flavin%20adenine%20dinucleotide%20transporter%20FLC2	Putative%20calcium%20channel%20involved%20in%20calcium%20release%20under%20hypotonic%20stress%3B%20required%20for%20uptake%20of%20FAD%20into%20endoplasmic%20reticulum%3B%20involved%20in%20cell%20wall%20maintenance%3B%20FLC2%20has%20a%20paralog%2C%20YOR365C%2C%20that%20arose%20from%20the%20whole%20genome%20duplication	GO:0005737,GO:0005783,GO:0006457,GO:0009272,GO:0015230,GO:0015883,GO:0016021,GO:0055074,GO:0055085,GO:0071476	chrI:45899-48250		49	285	89	1003	70	966	117	1481	345	512	198	1268	175	3323	87	651	41	754
YAL054C	YAL054C	ACS1,FUN44,acetate--CoA%20ligase%201	Acetyl-coA%20synthetase%20isoform%3B%20along%20with%20Acs2p%2C%20acetyl-coA%20synthetase%20isoform%20is%20the%20nuclear%20source%20of%20acetyl-coA%20for%20histone%20acetylation%3B%20expressed%20during%20growth%20on%20nonfermentable%20carbon%20sources%20and%20under%20aerobic%20conditions	GO:0003987,GO:0005739,GO:0005829,GO:0006085,GO:0016021,GO:0016573,GO:0016880,GO:0019654	chrI:42881-45022		17	260	13	341	20	298	29	335	85	380	40	364	32	382	36	622	9	324
YAL055W	YAL055W	PEX22,YAF5,ubiquitin-protein%20transferase%20activating%20protein%20PEX22	Putative%20peroxisomal%20membrane%20protein%3B%20required%20for%20import%20of%20peroxisomal%20proteins%3B%20functionally%20complements%20a%20Pichia%20pastoris%20pex22%20mutation	GO:0005737,GO:0005779,GO:0006625,GO:0016562,GO:0031398,GO:0043495,GO:0097027,GO:1902499	chrI:42177-42719		13	368	8	438	5	432	10	382	49	482	20	460	6	290	16	645	3	397
YAL056C-A	YAL056C-A	YAL058C-A	Dubious%20open%20reading%20frame%3B%20unlikely%20to%20encode%20a%20functional%20protein%2C%20based%20on%20available%20experimental%20and%20comparative%20sequence%20data	GO:0003674,GO:0005575,GO:0008150	chrI:38696-39046		0	9	0	4	0	3	1	6	0	7	0	4	0	5	2	3	0	1
YAL056W	YAL056W	GPB2,KRH1	Multistep%20regulator%20of%20cAMP-PKA%20signaling%3B%20inhibits%20PKA%20downstream%20of%20Gpa2p%20and%20Cyr1p%2C%20thereby%20increasing%20cAMP%20dependency%3B%20inhibits%20Ras%20activity%20through%20direct%20interactions%20with%20Ira1p%2F2p%3B%20regulated%20by%20G-alpha%20protein%20Gpa2p%3B%20GPB2%20has%20a%20paralog%2C%20GPB1%2C%20that%20arose%20from%20the%20whole%20genome%20duplication	GO:0001403,GO:0004862,GO:0004871,GO:0005737,GO:0005739,GO:0005886,GO:0007124,GO:0007165,GO:0010255,GO:0030437,GO:0032794,GO:0045944,GO:0046580	chrI:39259-41901		31	823	90	1357	75	1244	93	1139	457	989	142	1257	105	1369	58	1494	34	1130
YAL058W	YAL058W	CNE1,FUN48,calnexin	Calnexin%3B%20integral%20membrane%20ER%20chaperone%20involved%20in%20folding%20and%20quality%20control%20of%20glycoproteins%3B%20chaperone%20activity%20is%20inhibited%20by%20Mpd1p%2C%20with%20which%20Cne1p%20interacts%3B%2024%25%20identical%20to%20mammalian%20calnexin%3B%20Ca%2B%20binding%20not%20yet%20shown%20in%20yeast	GO:0005515,GO:0006457,GO:0030176,GO:0030433,GO:0051082	chrI:37464-38972		11	74	22	198	17	137	30	321	94	151	51	233	28	348	17	132	4	163
YAL059C-A	YAL059C-A	-	Dubious%20open%20reading%20frame%3B%20unlikely%20to%20encode%20a%20functional%20protein%2C%20based%20on%20available%20experimental%20and%20comparative%20sequence%20data%3B%20partially%20overlaps%20verified%20gene%20ECM1%2FYAL059W	GO:0003674,GO:0005575,GO:0008150	chrI:36496-36918		0	0	0	0	0	0	0	0	0	0	0	0	0	0	0	0	0	0
YAL059W	YAL059W	ECM1	Pre-ribosomal%20factor%20involved%20in%2060S%20ribosomal%20protein%20subunit%20export%3B%20associates%20with%20the%20pre-60S%20particle%3B%20shuttles%20between%20the%20nucleus%20and%20cytoplasm	GO:0000055,GO:0003674,GO:0005634,GO:0005730,GO:0030687	chrI:36509-37147		2	77	6	251	6	229	8	216	12	129	9	100	6	242	4	123	1	237
YAL060W	YAL060W	BDH1,%28R,R%29-butanediol%20dehydrogenase,BDH	NAD-dependent%20%28R%2CR%29-butanediol%20dehydrogenase%3B%20catalyzes%20oxidation%20of%20%28R%2CR%29-2%2C3-butanediol%20to%20%283R%29-acetoin%2C%20oxidation%20of%20meso-butanediol%20to%20%283S%29-acetoin%2C%20and%20reduction%20of%20acetoin%3B%20enhances%20use%20of%202%2C3-butanediol%20as%20an%20aerobic%20carbon%20source	GO:0000721,GO:0005737,GO:0006066,GO:0034079	chrI:35155-36303		101	3825	133	2851	86	2618	131	3575	443	4087	487	6739	218	7099	315	7506	28	1900
YAL061W	YAL061W	BDH2,putative%20dehydrogenase%20BDH2	Putative%20medium-chain%20alcohol%20dehydrogenase%20with%20similarity%20to%20BDH1%3B%20transcription%20induced%20by%20constitutively%20active%20PDR1%20and%20PDR3	GO:0005634,GO:0005737,GO:0008150,GO:0016616	chrI:33448-34701		185	4786	111	2502	72	2325	201	2769	1622	9495	539	8458	116	1315	446	12529	53	3342
YAL062W	YAL062W	GDH3,FUN51,glutamate%20dehydrogenase%20%28NADP%28%2B%29%29%20GDH3	NADP%28%2B%29-dependent%20glutamate%20dehydrogenase%3B%20synthesizes%20glutamate%20from%20ammonia%20and%20alpha-ketoglutarate%3B%20rate%20of%20alpha-ketoglutarate%20utilization%20differs%20from%20Gdh1p%3B%20expression%20regulated%20by%20nitrogen%20and%20carbon%20sources%3B%20GDH3%20has%20a%20paralog%2C%20GDH1%2C%20that%20arose%20from%20the%20whole%20genome%20duplication	GO:0004354,GO:0005634,GO:0005739,GO:0006537,GO:0019676	chrI:31567-32940		32	635	29	502	20	409	32	421	242	852	91	624	33	402	65	1449	11	453
YAL063C	YAL063C	FLO9,flocculin%20FLO9	Lectin-like%20protein%20with%20similarity%20to%20Flo1p%3B%20thought%20to%20be%20expressed%20and%20involved%20in%20flocculation	GO:0000128,GO:0000501,GO:0005537,GO:0009277,GO:0031589	chrI:24000-27968		16	132	14	203	8	186	9	173	109	159	28	166	28	208	9	180	3	157
YAL063C-A	YAL063C-A	-	Putative%20protein%20of%20unknown%20function%3B%20identified%20by%20expression%20profiling%20and%20mass%20spectrometry	GO:0003674,GO:0005575,GO:0008150	chrI:22395-22685		0	11	0	12	0	12	0	13	0	17	1	11	1	14	0	11	0	15
YAL064C-A	YAL064C-A	TDA8,YAL065C-A	Putative%20protein%20of%20unknown%20function%3B%20null%20mutant%20is%20sensitive%20to%20expression%20of%20the%20top1-T722A%20allele%3B%20not%20an%20essential%20gene	GO:0003674,GO:0005575,GO:0008150	chrI:13363-13743		4	18	2	28	1	15	5	7	15	33	5	27	7	20	0	32	1	30
YAL064W	YAL064W	-	Protein%20of%20unknown%20function%3B%20may%20interact%20with%20ribosomes%2C%20based%20on%20co-purification%20experiments	GO:0003674,GO:0005575,GO:0008150	chrI:21566-21850		0	7	0	5	0	2	0	4	2	3	0	0	6	21	1	7	0	8
YAL064W-B	YAL064W-B	-	Fungal-specific%20protein%20of%20unknown%20function	GO:0003674,GO:0008150,GO:0016021	chrI:12046-12426		0	5	3	10	0	8	7	6	8	11	1	3	7	4	2	9	1	9
YAL065C	YAL065C	-	Putative%20protein%20of%20unknown%20function%3B%20shows%20sequence%20similarity%20to%20FLO1%20and%20other%20flocculins	GO:0003674,GO:0005575,GO:0008150	chrI:11565-11951		0	4	4	14	0	2	3	5	3	17	6	11	1	7	0	8	1	13
YAL066W	YAL066W	-	Dubious%20open%20reading%20frame%3B%20unlikely%20to%20encode%20a%20functional%20protein%2C%20based%20on%20available%20experimental%20and%20comparative%20sequence%20data	GO:0003674,GO:0005575,GO:0008150	chrI:10091-10399		0	0	0	2	0	0	0	0	0	1	0	0	0	0	0	0	0	1
YAL067C	YAL067C	SEO1,putative%20permease%20SEO1	Putative%20permease%3B%20member%20of%20the%20allantoate%20transporter%20subfamily%20of%20the%20major%20facilitator%20superfamily%3B%20mutation%20confers%20resistance%20to%20ethionine%20sulfoxide	GO:0005215,GO:0006810,GO:0016020,GO:0016021	chrI:7235-9016		1	10	2	27	1	12	2	38	9	27	6	46	2	33	3	16	0	14
YAL067W-A	YAL067W-A	-	Putative%20protein%20of%20unknown%20function%3B%20identified%20by%20gene-trapping%2C%20microarray-based%20expression%20analysis%2C%20and%20genome-wide%20homology%20searching	GO:0003674,GO:0005575,GO:0008150	chrI:2480-2707		0	1	0	0	0	1	0	2	1	1	0	2	0	0	0	1	0	1
YAL068C	YAL068C	PAU8,seripauperin%20PAU8	Protein%20of%20unknown%20function%3B%20member%20of%20the%20seripauperin%20multigene%20family%20encoded%20mainly%20in%20subtelomeric%20regions	GO:0003674,GO:0005575,GO:0030437,GO:0045944	chrI:1807-2169		0	1	0	1	0	0	0	1	0	2	0	3	0	4	0	2	0	0
YAL068W-A	YAL068W-A	-	Dubious%20open%20reading%20frame%3B%20unlikely%20to%20encode%20a%20functional%20protein%2C%20based%20on%20available%20experimental%20and%20comparative%20sequence%20data%3B%20identified%20by%20gene-trapping%2C%20microarray-based%20expression%20analysis%2C%20and%20genome-wide%20homology%20searching	GO:0003674,GO:0005575,GO:0008150	chrI:538-792		0	0	0	0	0	0	0	0	0	0	0	0	0	0	0	0	0	0
YAL069W	YAL069W	-	Dubious%20open%20reading%20frame%3B%20unlikely%20to%20encode%20a%20functional%20protein%2C%20based%20on%20available%20experimental%20and%20comparative%20sequence%20data	GO:0003674,GO:0005575,GO:0008150	chrI:335-649		0	0	0	1	0	0	0	1	0	0	0	0	0	1	0	0	1	0
YAR002C-A	YAR002C-A	ERP1	Member%20of%20the%20p24%20family%20involved%20in%20ER%20to%20Golgi%20transport%3B%20role%20in%20misfolded%20protein%20quality%20control%3B%20forms%20heterotrimeric%20complex%20with%20Erp2p%2C%20Emp24p%2C%20and%20Erv25p%3B%20localized%20to%20COPII-coated%20vesicles%3B%20ERP1%20has%20a%20paralog%2C%20ERP6%2C%20that%20arose%20from%20the%20whole%20genome%20duplication	GO:0003674,GO:0005739,GO:0006621,GO:0006888,GO:0030134	chrI:154065-154724		104	2752	183	3885	88	3453	133	3550	552	3895	310	3117	117	3352	112	3110	42	3377
YAR002W	YAR002W	NUP60,FG-nucleoporin%20NUP60	FG-nucleoporin%20component%20of%20central%20core%20of%20the%20nuclear%20pore%20complex%3B%20contributes%20directly%20to%20nucleocytoplasmic%20transport%20and%20maintenance%20of%20the%20nuclear%20pore%20complex%20%28NPC%29%20permeability%20barrier%20and%20is%20involved%20in%20gene%20tethering%20at%20the%20nuclear%20periphery%3B%20relocalizes%20to%20the%20cytosol%20in%20response%20to%20hypoxia%3B%2…	GO:0000972,GO:0000973,GO:0005487,GO:0005543,GO:0005634,GO:0005643,GO:0005829,GO:0006302,GO:0006607,GO:0006611,GO:0006913,GO:0008298,GO:0016021,GO:0016973,GO:0017056,GO:0030466,GO:0031990,GO:0034398,GO:0044613,GO:0044615,GO:0051276,GO:0060188	chrI:152257-153876		54	804	85	1449	61	1207	39	1215	344	1020	106	1066	34	1206	42	946	23	1135
YAR003W	YAR003W	SWD1,COMPASS%20subunit%20protein%20SWD1,CPS50,FUN16,SAF49	Subunit%20of%20the%20COMPASS%20%28Set1C%29%20complex%3B%20COMPASS%20methylates%20histone%20H3%20on%20lysine%204%20and%20is%20required%20in%20transcriptional%20silencing%20near%20telomeres%3B%20WD40%20beta%20propeller%20superfamily%20member%20with%20similarity%20to%20mammalian%20Rbbp7	GO:0000723,GO:0006348,GO:0006355,GO:0042800,GO:0048188,GO:0051568	chrI:155005-156285		31	326	36	564	35	468	47	643	149	408	79	541	59	665	26	377	15	433
YAR007C	YAR007C	RFA1,BUF2,FUN3,RPA1,RPA70,replication%20factor%20A%20subunit%20protein%20RFA1	Subunit%20of%20heterotrimeric%20Replication%20Protein%20A%20%28RPA%29%3B%20RPA%20is%20a%20highly%20conserved%20single-stranded%20DNA%20binding%20protein%20involved%20in%20DNA%20replication%2C%20repair%2C%20and%20recombination%3B%20RPA%20protects%20against%20inappropriate%20telomere%20recombination%2C%20and%20upon%20telomere%20uncapping%2C%20prevents%20cell%20proliferation%20by%20a%20checkpoint-in…	GO:0000722,GO:0000724,GO:0000781,GO:0000794,GO:0003690,GO:0003697,GO:0003729,GO:0005634,GO:0005662,GO:0005737,GO:0005829,GO:0006260,GO:0006265,GO:0006268,GO:0006281,GO:0006289,GO:0006312,GO:0007004,GO:0007131,GO:0010833,GO:0016567,GO:0030491,GO:0043565,GO:0045184	chrI:156754-158619		63	747	89	1225	69	1109	68	1283	299	911	138	1319	38	1129	58	774	26	914
YAR008W	YAR008W	SEN34,FUN4,tRNA%20splicing%20endonuclease%20subunit%20SEN34	Subunit%20of%20the%20tRNA%20splicing%20endonuclease%3B%20tRNA%20splicing%20endonuclease%20%28Sen%20complex%29%20is%20composed%20of%20Sen2p%2C%20Sen15p%2C%20Sen34p%2C%20and%20Sen54p%3B%20Sen%20complex%20also%20cleaves%20the%20CBP1%20mRNA%20at%20the%20mitochondrial%20surface%3B%20Sen34p%20contains%20the%20active%20site%20for%20tRNA%203%27%20splice%20site%20cleavage%20and%20has%20similarity%20to%20S…	GO:0000213,GO:0000214,GO:0000379,GO:0005739,GO:0005741	chrI:158966-159793		5	120	5	291	13	232	10	360	56	159	13	173	11	255	4	136	3	155
YAR014C	YAR014C	BUD14,protein%20phosphatase%20regulator%20BUD14	Protein%20involved%20in%20bud-site%20selection%3B%20Bud14p-Glc7p%20complex%20is%20a%20cortical%20regulator%20of%20dynein%3B%20forms%20a%20complex%20with%20Kel1p%20and%20Kel2p%20that%20regulates%20Bnr1p%20%28formin%29%20to%20affect%20actin%20cable%20assembly%2C%20cytokinesis%2C%20and%20polarized%20growth%3B%20diploid%20mutants%20display%20a%20random%20budding%20pattern%20instead%20of%20the%20wild-…	GO:0000131,GO:0000903,GO:0005634,GO:0005737,GO:0005934,GO:0005935,GO:0006355,GO:0007010,GO:0008599,GO:0030837,GO:0032465,GO:0032880,GO:0060627,GO:0090337,GO:1990615	chrI:166742-168871		43	489	84	1071	74	911	71	1211	571	789	130	887	98	1630	56	933	33	820
YAR015W	YAR015W	ADE1,phosphoribosylaminoimidazolesuccinocarboxamide%20synthase	N-succinyl-5-aminoimidazole-4-carboxamide%20ribotide%20synthetase%3B%20required%20for%20%27de%20novo%27%20purine%20nucleotide%20biosynthesis%3B%20red%20pigment%20accumulates%20in%20mutant%20cells%20deprived%20of%20adenine%3B%20protein%20abundance%20increases%20in%20response%20to%20DNA%20replication%20stress	GO:0004639,GO:0005634,GO:0005737,GO:0006164,GO:0006189	chrI:169375-170295		158	3237	351	6531	174	5835	127	4821	742	5389	428	7519	141	7136	664	12424	91	6386
YAR018C	YAR018C	KIN3,FUN52,NPK1,serine%2Fthreonine%20protein%20kinase%20KIN3	Nonessential%20serine%2Fthreonine%20protein%20kinase%3B%20possible%20role%20in%20DNA%20damage%20response%3B%20influences%20tolerance%20to%20high%20levels%20of%20ethanol	GO:0004672,GO:0005575,GO:0006468,GO:0007059	chrI:170396-171703		16	310	37	515	18	462	14	379	107	386	29	317	17	432	20	659	6	411
YAR019C	YAR019C	CDC15,LYT1,serine%2Fthreonine%20protein%20kinase%20CDC15	Protein%20kinase%20of%20the%20Mitotic%20Exit%20Network%3B%20localized%20to%20the%20spindle%20pole%20bodies%20at%20late%20anaphase%3B%20promotes%20mitotic%20exit%20by%20directly%20switching%20on%20the%20kinase%20activity%20of%20Dbf2p%3B%20required%20for%20spindle%20disassembly%20after%20meiosis%20II%3B%20relocalizes%20to%20the%20cytoplasm%20upon%20DNA%20replication%20stress	GO:0000281,GO:0004672,GO:0005737,GO:0005816,GO:0005935,GO:0006468,GO:0007096,GO:0051229	chrI:172211-175135		32	214	68	243	18	247	37	463	236	261	102	605	61	595	31	426	15	236
YAR019W-A	YAR019W-A	-	Dubious%20open%20reading%20frame%3B%20unlikely%20to%20encode%20a%20functional%20protein%2C%20based%20on%20available%20experimental%20and%20comparative%20sequence%20data%3B%20partially%20overlaps%20ORF%20CDC15%2FYAR019C	GO:0003674,GO:0005575,GO:0008150	chrI:174998-175330		0	2	1	3	1	3	0	9	4	6	0	8	1	7	1	1	0	2
YAR020C	YAR020C	PAU7,seripauperin%20PAU7	Member%20of%20the%20seripauperin%20multigene%20family%3B%20active%20during%20alcoholic%20fermentation%2C%20regulated%20by%20anaerobiosis%2C%20inhibited%20by%20oxygen%2C%20repressed%20by%20heme	GO:0003674,GO:0005575,GO:0008150	chrI:176856-177023		0	32	0	54	0	49	1	27	8	41	4	28	2	37	1	65	1	28
YAR023C	YAR023C	DUP240%20family%20protein	Putative%20integral%20membrane%20protein%3B%20member%20of%20DUP240%20gene%20family	GO:0003674,GO:0005575,GO:0008150	chrI:179281-179820		4	156	8	132	4	104	9	195	18	183	20	253	4	100	11	309	0	157
YAR027W	YAR027W	UIP3,DUP240%20family%20protein%20UIP3	Putative%20integral%20membrane%20protein%20of%20unknown%20function%3B%20interacts%20with%20Ulp1p%20at%20the%20nuclear%20periphery%3B%20member%20of%20DUP240%20gene%20family	GO:0003674,GO:0005635,GO:0008150	chrI:183770-184477		33	1525	37	1401	29	1383	62	1907	141	1858	88	2268	34	2246	79	2223	11	1425
YAR028W	YAR028W	DUP240%20family%20protein	Putative%20integral%20membrane%20protein%3B%20member%20of%20DUP240%20gene%20family%3B%20GFP-fusion%20protein%20is%20induced%20in%20response%20to%20the%20DNA-damaging%20agent%20MMS	GO:0000329,GO:0003674,GO:0008150	chrI:184892-185596		27	561	49	739	25	583	23	771	93	716	87	928	17	786	52	839	7	544
YAR029W	YAR029W	DUP240%20family%20protein	Member%20of%20DUP240%20gene%20family%20but%20contains%20no%20transmembrane%20domains%3B%20green%20fluorescent%20protein%20%28GFP%29-fusion%20protein%20localizes%20to%20the%20cytoplasm%20in%20a%20punctate%20pattern	GO:0003674,GO:0005737,GO:0008150	chrI:186321-186545		2	62	1	78	1	72	2	51	15	61	3	40	2	57	3	89	1	67
YAR030C	YAR030C	-	Dubious%20open%20reading%20frame%3B%20unlikely%20to%20encode%20a%20functional%20protein%2C%20based%20on%20available%20experimental%20and%20comparative%20sequence%20data%3B%20partially%20overlaps%20the%20uncharacterized%20ORF%20YAR029W%20and%20the%20verified%20gene%20PRM9	GO:0003674,GO:0005575,GO:0008150	chrI:186512-186853		1	55	1	57	2	63	1	37	5	50	3	41	2	44	0	58	0	46
YAR031W	YAR031W	PRM9,pheromone-regulated%20DUP240%20family%20protein%20PRM9	Pheromone-regulated%20protein%3B%20contains%203%20predicted%20transmembrane%20segments%20and%20an%20FF%20sequence%2C%20a%20motif%20involved%20in%20COPII%20binding%3B%20member%20of%20DUP240%20gene%20family%3B%20PRM9%20has%20a%20paralog%2C%20PRM8%2C%20that%20arose%20from%20a%20segmental%20duplication	GO:0003674,GO:0005783,GO:0005886,GO:0008150	chrI:186836-187732		8	121	11	205	5	164	6	180	31	126	14	205	5	160	5	164	1	136
YAR033W	YAR033W	MST28,DUP240%20family%20protein%20MST28	Putative%20integral%20membrane%20protein%2C%20involved%20in%20vesicle%20formation%3B%20forms%20complex%20with%20Mst27p%3B%20member%20of%20DUP240%20gene%20family%3B%20binds%20COPI%20and%20COPII%20vesicles%3B%20MST28%20has%20a%20paralog%2C%20MST27%2C%20that%20arose%20from%20a%20segmental%20duplication	GO:0003674,GO:0005783,GO:0005794,GO:0005886,GO:0016021,GO:0016050	chrI:188107-188811		1	79	10	127	6	117	12	129	12	84	9	125	7	163	6	127	3	121
YAR035C-A	YAR035C-A	-	Putative%20protein%20of%20unknown%20function%3B%20identified%20by%20gene-trapping%2C%20microarray-based%20expression%20analysis%2C%20and%20genome-wide%20homology%20searching%3B%20predicted%20to%20have%20a%20role%20in%20cell%20budding%20based%20on%20computational%20%22guilt%20by%20association%22%20analysis	GO:0003674,GO:0005575,GO:0008150	chrI:192337-192417		0	5	0	2	0	2	0	2	2	3	1	3	0	12	0	7	0	4
YAR035W	YAR035W	YAT1,carnitine%20O-acetyltransferase%20YAT1	Outer%20mitochondrial%20carnitine%20acetyltransferase%3B%20minor%20ethanol-inducible%20enzyme%20involved%20in%20transport%20of%20activated%20acyl%20groups%20from%20the%20cytoplasm%20into%20the%20mitochondrial%20matrix%3B%20phosphorylated	GO:0004092,GO:0005739,GO:0006066,GO:0009437	chrI:190193-192256		16	104	15	131	9	92	8	133	95	175	31	202	15	280	21	203	6	98
YAR042W	YAR042W	SWH1,OSH1,YAR044W,oxysterol-binding%20protein%20related%20protein%20SWH1	Protein%20similar%20to%20mammalian%20oxysterol-binding%20protein%3B%20contains%20ankyrin%20repeats%20and%20FFAT%20motif%3B%20interacts%20with%20ER%20anchor%20Scs2p%20at%20the%20nucleus-vacuole%20junction%3B%20regulated%20by%20sterol%20binding%3B%20SWH1%20has%20a%20paralog%2C%20OSH2%2C%20that%20arose%20from%20the%20whole%20genome%20duplication	GO:0000138,GO:0005545,GO:0005635,GO:0005769,GO:0005783,GO:0006887,GO:0006897,GO:0008142,GO:0008289,GO:0015248,GO:0015918,GO:0030011,GO:0034727,GO:0071561	chrI:192619-196185		114	666	168	1010	120	785	136	922	963	743	257	1222	136	1011	95	932	59	943
YAR047C	YAR047C	-	Dubious%20open%20reading%20frame%3B%20unlikely%20to%20encode%20a%20functional%20protein%2C%20based%20on%20available%20experimental%20and%20comparative%20sequence%20data	GO:0003674,GO:0005575,GO:0008150	chrI:201467-201787		0	16	1	17	2	12	2	19	6	18	0	9	3	18	1	16	0	19
YAR050W	YAR050W	FLO1,FLO2,FLO4,flocculin%20FLO1	Lectin-like%20protein%20involved%20in%20flocculation%3B%20cell%20wall%20protein%20that%20binds%20mannose%20chains%20on%20the%20surface%20of%20other%20cells%2C%20confers%20floc-forming%20ability%20that%20is%20chymotrypsin%20sensitive%20and%20heat%20resistant%3B%20important%20for%20co-flocculation%20with%20other%20yeasts%2C%20mediating%20interaction%20with%20specific%20species%3B%20FLO1%20has%20a%2…	GO:0000128,GO:0000501,GO:0005537,GO:0009277,GO:0034605,GO:0036281,GO:0070301,GO:0071361	chrI:203403-208016		3	73	19	127	8	90	6	87	78	131	22	101	17	144	6	127	5	107
YAR053W	YAR053W	-	Dubious%20open%20reading%20frame%3B%20unlikely%20to%20encode%20a%20functional%20protein%2C%20based%20on%20available%20experimental%20and%20comparative%20sequence%20data	GO:0003674,GO:0005575,GO:0008150	chrI:208367-208663		0	15	0	38	0	16	1	17	1	31	1	16	1	44	0	21	0	26
YAR060C	YAR060C	-	Dubious%20open%20reading%20frame%3B%20unlikely%20to%20encode%20a%20functional%20protein%2C%20based%20on%20available%20experimental%20and%20comparative%20sequence%20data%3B%20YAR060C%20has%20a%20paralog%2C%20YHR212C%2C%20that%20arose%20from%20a%20segmental%20duplication	GO:0003674,GO:0005575,GO:0008150	chrI:217157-217492		0	0	0	0	0	0	0	0	0	0	0	0	0	0	0	0	0	0
YAR061W	YAR061W	YAR062W	Pseudogenic%20fragment%20with%20similarity%20to%20flocculins%3B%20YAR061W%20has%20a%20paralog%2C%20YHR212W-A%2C%20that%20arose%20from%20a%20segmental%20duplication	GO:0003674,GO:0005575,GO:0008150	chrI:218140-219145		0	0	0	0	0	0	0	0	0	0	0	0	0	0	0	0	0	0
YAR064W	YAR064W	-	Pseudogenic%20fragment%20with%20similarity%20to%20flocculins%3B%20YAR064W%20has%20a%20paralog%2C%20YHR213W-B%2C%20that%20arose%20from%20a%20segmental%20duplication	GO:0003674,GO:0005575,GO:0008150	chrI:220198-220497		1	9	0	20	1	19	2	15	5	15	2	12	1	9	0	25	0	11
YAR066W	YAR066W	-	Putative%20GPI%20protein%3B%20YAR066W%20has%20a%20paralog%2C%20YHR214W%2C%20that%20arose%20from%20a%20segmental%20duplication	GO:0003674,GO:0005575,GO:0008150	chrI:221049-221660		0	5	0	6	0	5	1	5	4	2	0	6	2	4	0	0	1	4
YAR068W	YAR068W	-	Fungal-specific%20protein%20of%20unknown%20function%3B%20induced%20in%20respiratory-deficient%20cells%3B%20YAR068W%20has%20a%20paralog%2C%20YHR214W-A%2C%20that%20arose%20from%20a%20segmental%20duplication	GO:0003674,GO:0005575,GO:0008150	chrI:222406-222891		0	4	0	5	0	0	0	5	7	6	1	2	0	4	0	1	0	2
YAR069C	YAR069C	-	Dubious%20open%20reading%20frame%3B%20unlikely%20to%20encode%20a%20protein%2C%20based%20on%20available%20experimental%20and%20comparative%20sequence%20data%3B%20YAR069C%20has%20a%20paralog%2C%20YHR214C-D%2C%20that%20arose%20from%20a%20segmental%20duplication	GO:0003674,GO:0005575,GO:0008150	chrI:224011-224304		0	0	0	0	0	0	0	0	0	0	0	0	0	0	0	0	0	0
YAR070C	YAR070C	-	Dubious%20open%20reading%20frame%3B%20unlikely%20to%20encode%20a%20protein%2C%20based%20on%20available%20experimental%20and%20comparative%20sequence%20data%3B%20YAR070C%20has%20a%20paralog%2C%20YHR214C-B%2C%20that%20arose%20from%20a%20segmental%20duplication	GO:0003674,GO:0005575,GO:0008150	chrI:224563-224862		0	0	0	7	0	4	0	0	0	2	0	0	1	0	0	2	0	1
YAR071W	YAR071W	PHO11,acid%20phosphatase%20PHO11	One%20of%20three%20repressible%20acid%20phosphatases%3B%20glycoprotein%20that%20is%20transported%20to%20the%20cell%20surface%20by%20the%20secretory%20pathway%3B%20induced%20by%20phosphate%20starvation%20and%20coordinately%20regulated%20by%20PHO4%20and%20PHO2%3B%20PHO11%20has%20a%20paralog%2C%20PHO12%2C%20that%20arose%20from%20a%20segmental%20duplication	GO:0003993,GO:0005576,GO:0006796	chrI:225460-226863		3	42	14	159	11	124	11	149	15	44	15	57	2	38	4	57	0	154
YAR073W	YAR073W	IMD1	Nonfunctional%20protein%20with%20homology%20to%20IMP%20dehydrogenase%3B%20blocked%20reading%20frame%2C%20located%20close%20to%20the%20telomere%3B%20not%20expressed%20at%20detectable%20levels%3B%20YAR073W%20and%20YAR075W%20comprise%20a%20continuous%20reading%20frame%20in%20most%20strains%20of%20S.%20cerevisiae%3B%20YAR073W%2FYAR075W%20together%20have%20a%20paralog%2C%20IMD2%2C%20that%20arose%20fro…	GO:0003674,GO:0003938,GO:0005575,GO:0008150	chrI:227742-228953		0	8	1	5	0	4	0	7	1	2	1	1	0	23	1	2	0	5
YAR075W	YAR075W	-	Non-functional%20protein%20with%20homology%20IMP%20dehydrogenase%3B%20YAR073W%2FIMD1%20and%20YAR075W%20comprise%20a%20continuous%20reading%20frame%20in%20most%20strains%20of%20S.%20cerevisiae%3B%20YAR073W%2FYAR075W%20together%20have%20a%20paralog%2C%20IMD2%2C%20that%20arose%20from%20a%20segmental%20duplication	GO:0003674,GO:0003938,GO:0005575,GO:0008150	chrI:228844-229317		0	1	0	6	0	3	0	2	0	3	0	1	0	17	0	3	0	1
YBL001C	YBL001C	ECM15	Non-essential%20protein%20of%20unknown%20function%3B%20likely%20exists%20as%20tetramer%2C%20may%20be%20regulated%20by%20the%20binding%20of%20small-molecule%20ligands%20%28possibly%20sulfate%20ions%29%2C%20may%20have%20a%20role%20in%20yeast%20cell-wall%20biogenesis	GO:0003674,GO:0005634,GO:0005737,GO:0008150	chrII:237153-237467		23	1822	64	1726	37	1717	88	1953	107	1955	106	2449	42	2584	82	2523	15	1548
YBL002W	YBL002W	HTB2,histone%20H2B	Histone%20H2B%3B%20core%20histone%20protein%20required%20for%20chromatin%20assembly%20and%20chromosome%20function%3B%20nearly%20identical%20to%20HTB1%3B%20Rad6p-Bre1p-Lge1p%20mediated%20ubiquitination%20regulates%20reassembly%20after%20DNA%20replication%2C%20transcriptional%20activation%2C%20meiotic%20DSB%20formation%20and%20H3%20methylation	GO:0000788,GO:0003677,GO:0006333,GO:0031298	chrII:236492-236887		138	2734	181	5266	140	5450	161	6557	479	3157	224	3301	102	5419	105	2498	86	4559
YBL003C	YBL003C	HTA2,H2A2,histone%20H2A	Histone%20H2A%3B%20core%20histone%20protein%20required%20for%20chromatin%20assembly%20and%20chromosome%20function%3B%20one%20of%20two%20nearly%20identical%20%28see%20also%20HTA1%29%20subtypes%3B%20DNA%20damage-dependent%20phosphorylation%20by%20Mec1p%20facilitates%20DNA%20repair%3B%20acetylated%20by%20Nat4p	GO:0000788,GO:0003677,GO:0006281,GO:0006333,GO:0031298	chrII:235394-235792		47	4359	251	6886	177	7490	154	7302	105	4100	174	4566	71	7503	142	4245	94	6168
YBL004W	YBL004W	UTP20	Component%20of%20the%20small-subunit%20%28SSU%29%20processome%3B%20SSU%20processome%20is%20involved%20in%20the%20biogenesis%20of%20the%2018S%20rRNA	GO:0000447,GO:0000472,GO:0000480,GO:0003729,GO:0005654,GO:0005730,GO:0005737,GO:0030686,GO:0030688,GO:0032040	chrII:227636-235117		74	648	279	1613	314	1321	172	979	625	900	191	434	228	1560	84	737	218	1511
YBL005W	YBL005W	PDR3,AMY2,TPE2,drug-responsive%20transcription%20factor%20PDR3	Transcriptional%20activator%20of%20the%20pleiotropic%20drug%20resistance%20network%3B%20regulates%20expression%20of%20ATP-binding%20cassette%20%28ABC%29%20transporters%20through%20binding%20to%20cis-acting%20PDRE%20sites%20%28PDR%20responsive%20elements%29%3B%20has%20a%20role%20in%20response%20to%20drugs%20and%20organic%20solvents%3B%20post-translationally%20up-regulated%20in%20cells%20lacking%20…	GO:0001077,GO:0005634,GO:0005737,GO:0045944,GO:2001040	chrII:217470-220400		49	711	72	944	49	871	58	984	385	1045	104	933	98	1389	43	1144	24	858
YBL006C	YBL006C	LDB7,RSC14	Component%20of%20the%20RSC%20chromatin%20remodeling%20complex%3B%20interacts%20with%20Rsc3p%2C%20Rsc30p%2C%20Npl6p%2C%20and%20Htl1p%20to%20form%20a%20module%20important%20for%20a%20broad%20range%20of%20RSC%20functions	GO:0006337,GO:0006368,GO:0015616,GO:0016586,GO:0043044	chrII:216587-217129		18	431	22	755	10	680	37	740	133	553	41	723	32	793	29	663	10	696
YBL006W-A	YBL006W-A	-	Dubious%20open%20reading%20frame%3B%20unlikely%20to%20encode%20a%20functional%20protein%2C%20based%20on%20available%20experimental%20and%20comparative%20sequence%20data%3B%20completely%20overlaps%20the%20verified%20gene%20LDB7%2FYBL006C	GO:0003674,GO:0005575,GO:0008150	chrII:216711-216860		0	0	0	0	0	0	0	0	0	0	0	0	0	0	0	0	0	0
YBL007C	YBL007C	SLA1,cytoskeletal%20protein-binding%20protein%20SLA1	Cytoskeletal%20protein%20binding%20protein%3B%20required%20for%20assembly%20of%20the%20cortical%20actin%20cytoskeleton%3B%20interacts%20with%20proteins%20regulating%20actin%20dynamics%20and%20proteins%20required%20for%20endocytosis%3B%20found%20in%20the%20nucleus%20and%20cell%20cortex%3B%20has%203%20SH3%20domains	GO:0000147,GO:0005634,GO:0005938,GO:0006897,GO:0030041,GO:0030479,GO:0030674,GO:0031505,GO:0043130,GO:0043332	chrII:212632-216366		396	1502	424	2697	335	2236	367	2802	2190	1690	962	3203	326	3608	432	2311	179	1930
YBL008W	YBL008W	HIR1	Subunit%20of%20the%20HIR%20complex%3B%20HIR%20is%20a%20nucleosome%20assembly%20complex%20involved%20in%20regulation%20of%20histone%20gene%20transcription%3B%20contributes%20to%20nucleosome%20formation%2C%20heterochromatic%20gene%20silencing%2C%20and%20formation%20of%20functional%20kinetochores	GO:0000122,GO:0000417,GO:0000775,GO:0003677,GO:0003714,GO:0005634,GO:0006336,GO:0006368,GO:0031491	chrII:209653-212175		21	155	38	308	20	212	40	357	127	229	65	240	37	413	15	188	11	188
YBL008W-A	YBL008W-A	-	Putative%20protein%20of%20unknown%20function%3B%20identified%20by%20fungal%20homology%20and%20RT-PCR	GO:0003674,GO:0005575,GO:0008150	chrII:209409-209648		0	0	1	1	0	0	0	1	0	1	0	4	1	1	0	1	0	0
YBL009W	YBL009W	ALK2,protein%20kinase%20ALK2	Protein%20kinase%3B%20along%20with%20its%20paralog%2C%20ALK1%2C%20required%20for%20proper%20spindle%20positioning%20and%20nuclear%20segregation%20following%20mitotic%20arrest%2C%20proper%20organization%20of%20cell%20polarity%20factors%20in%20mitosis%2C%20proper%20localization%20of%20formins%20and%20polarity%20factors%2C%20and%20survival%20in%20cells%20that%20activate%20spindle%20assembly%20checkp…	GO:0004672,GO:0004674,GO:0005575,GO:0006468,GO:0007067,GO:0007126	chrII:207194-209224		29	240	45	346	27	292	14	378	156	251	56	261	12	349	16	252	12	302
YBL010C	YBL010C	-	Putative%20protein%20of%20unknown%20function%3B%20green%20fluorescent%20protein%20%28GFP%29-fusion%20protein%20colocalizes%20with%20clathrin-coated%20vesicles	GO:0003674,GO:0008150,GO:0030136	chrII:206107-206949		12	138	5	343	15	302	20	347	75	216	20	375	11	250	10	225	8	259
YBL011W	YBL011W	SCT1,GAT2,bifunctional%20glycerol-3-phosphate%2Fglycerone-phosphate%20O-acyltransferase%20SCT1	Glycerol%203-phosphate%2Fdihydroxyacetone%20phosphate%20sn-1%20acyltransferase%3B%20dual%20substrate-specific%20acyltransferase%20of%20the%20glycerolipid%20biosynthesis%20pathway%3B%20prefers%2016-carbon%20fatty%20acids%3B%20similar%20to%20Gpt2p%3B%20gene%20is%20constitutively%20transcribed	GO:0004366,GO:0005783,GO:0008654,GO:0016021,GO:0016287	chrII:203538-205817		90	617	98	1024	84	998	98	1107	475	670	187	1150	117	1471	88	1049	36	812
YBL012C	YBL012C	-	Dubious%20open%20reading%20frame%3B%20unlikely%20to%20encode%20a%20functional%20protein%2C%20based%20on%20available%20experimental%20and%20comparative%20sequence%20data	GO:0003674,GO:0005575,GO:0008150	chrII:203406-203807		0	13	4	13	2	6	0	12	37	4	2	13	2	18	1	7	0	12
YBL013W	YBL013W	FMT1	Methionyl-tRNA%20formyltransferase%3B%20catalyzes%20the%20formylation%20of%20initiator%20Met-tRNA%20in%20mitochondria%3B%20potential%20Cdc28p%20substrate	GO:0004479,GO:0005739,GO:0071951	chrII:202056-203261		10	21	6	40	7	29	17	33	77	41	29	75	9	34	9	26	6	38
YBL014C	YBL014C	RRN6	Component%20of%20the%20core%20factor%20%28CF%29%20rDNA%20transcription%20factor%20complex%3B%20CF%20is%20required%20for%20transcription%20of%2035S%20rRNA%20genes%20by%20RNA%20polymerase%20I%20and%20is%20composed%20of%20Rrn6p%2C%20Rrn7p%2C%20and%20Rrn11p	GO:0001013,GO:0001179,GO:0001187,GO:0006361,GO:0042790,GO:0070860	chrII:199064-201748		27	174	61	341	51	266	54	441	249	203	65	339	38	438	39	249	19	273
YBL015W	YBL015W	ACH1	Protein%20with%20CoA%20transferase%20activity%3B%20particularly%20for%20CoASH%20transfer%20from%20succinyl-CoA%20to%20acetate%3B%20has%20minor%20acetyl-CoA-hydrolase%20activity%3B%20phosphorylated%3B%20required%20for%20acetate%20utilization%20and%20for%20diploid%20pseudohyphal%20growth	GO:0003986,GO:0005739,GO:0005829,GO:0006083,GO:0008775	chrII:194122-195702		54	946	65	713	35	747	76	1146	254	841	210	1571	54	1210	130	2072	22	813
YBL016W	YBL016W	FUS3,DAC2,mitogen-activated%20serine%2Fthreonine-protein%20kinase%20FUS3	Mitogen-activated%20serine%2Fthreonine%20protein%20kinase%20involved%20in%20mating%3B%20phosphoactivated%20by%20Ste7p%3B%20substrates%20include%20Ste12p%2C%20Far1p%2C%20Bni1p%2C%20Sst2p%3B%20inhibits%20invasive%20growth%20during%20mating%20by%20phosphorylating%20Tec1p%2C%20promoting%20its%3B%20inhibits%20recruitment%20of%20Ste5p%2C%20Cdc42p-mediated%20asymmetry%20and%20mating%20morphogenesis	GO:0000750,GO:0001403,GO:0004672,GO:0004707,GO:0005634,GO:0005737,GO:0005739,GO:0006468,GO:0007050,GO:0010526,GO:0043332,GO:0043409,GO:0046777,GO:0046827	chrII:192451-193512		58	726	139	1522	47	1192	43	1124	299	1135	66	1124	31	786	54	1400	31	1128
YBL017C	YBL017C	PEP1,VPS10,VPT1,type%20I%20sorting%20receptor	Type%20I%20transmembrane%20sorting%20receptor%20for%20multiple%20vacuolar%20hydrolases%3B%20cycles%20between%20the%20late-Golgi%20and%20prevacuolar%20endosome-like%20compartments	GO:0005048,GO:0005794,GO:0006623,GO:0007034,GO:0016021	chrII:186844-191583		243	3061	402	3927	332	3523	278	2638	1739	3622	783	2782	312	2925	287	4638	157	3331
YBL018C	YBL018C	POP8	Subunit%20of%20both%20RNase%20MRP%20and%20nuclear%20RNase%20P%3B%20RNase%20MRP%20cleaves%20pre-rRNA%2C%20while%20nuclear%20RNase%20P%20cleaves%20tRNA%20precursors%20to%20generate%20mature%205%27%20ends%20and%20facilitates%20turnover%20of%20nuclear%20RNAs%3B%20relocalizes%20to%20the%20cytosol%20in%20response%20to%20hypoxia	GO:0000171,GO:0000172,GO:0000294,GO:0004526,GO:0005634,GO:0005655,GO:0005829,GO:0008033,GO:0034965	chrII:185998-186474		1	117	9	225	7	222	12	225	6	178	5	105	6	331	5	165	0	176
YBL019W	YBL019W	APN2,DNA-%28apurinic%20or%20apyrimidinic%20site%29%20lyase%20APN2,ETH1	Class%20II%20abasic%20%28AP%29%20endonuclease%20involved%20in%20repair%20of%20DNA%20damage%3B%20homolog%20of%20human%20HAP1%20and%20E.%20coli%20exoIII	GO:0003906,GO:0005634,GO:0006284,GO:0008081,GO:0008311	chrII:184353-185915		14	299	30	351	18	347	22	424	72	360	48	495	30	442	18	507	3	285
YBL020W	YBL020W	RFT1,glycolipid%20translocation%20protein	Membrane%20protein%20required%20for%20translocation%20of%20Man5GlcNac2-PP-Dol%3B%20required%20for%20translocation%20of%20Man5GlcNac2-PP-Dol%20from%20the%20cytoplasmic%20side%20to%20the%20lumenal%20side%20of%20the%20ER%20membrane%20but%20is%20not%20the%20flippase%3B%20mutation%20is%20suppressed%20by%20expression%20of%20human%20p53%20protein%3B%20essential%20gene	GO:0003674,GO:0005789,GO:0016021,GO:0034202,GO:0034203	chrII:182401-184125		38	244	66	560	40	568	40	644	150	311	82	346	37	713	33	324	18	481
YBL021C	YBL021C	HAP3	Subunit%20of%20the%20Hap2p%2F3p%2F4p%2F5p%20CCAAT-binding%20complex%3B%20complex%20is%20heme-activated%20and%20glucose-repressed%3B%20complex%20is%20a%20transcriptional%20activator%20and%20global%20regulator%20of%20respiratory%20gene%20expression%3B%20contains%20sequences%20contributing%20to%20both%20complex%20assembly%20and%20DNA%20binding	GO:0000436,GO:0000978,GO:0001077,GO:0016602,GO:0043457	chrII:181660-182094		4	195	20	411	13	330	14	386	51	241	11	319	23	428	11	323	3	341
YBL022C	YBL022C	PIM1,ATP-dependent%20Lon%20protease%20PIM1,LON1	ATP-dependent%20Lon%20protease%3B%20involved%20in%20degradation%20of%20misfolded%20proteins%20in%20mitochondria%3B%20required%20for%20biogenesis%20and%20maintenance%20of%20mitochondria	GO:0004176,GO:0005739,GO:0005759,GO:0006515,GO:0051131	chrII:177874-181275		143	1201	233	1930	203	1725	261	2178	1687	1903	558	2246	240	2530	179	1896	83	1443
YBL023C	YBL023C	MCM2,MCM%20DNA%20helicase%20complex%20subunit%20MCM2	Protein%20involved%20in%20DNA%20replication%3B%20component%20of%20the%20Mcm2-7%20hexameric%20helicase%20complex%20that%20binds%20chromatin%20as%20a%20part%20of%20the%20pre-replicative%20complex%3B%20relative%20distribution%20to%20the%20nucleus%20increases%20upon%20DNA%20replication%20stress	GO:0000727,GO:0003678,GO:0003682,GO:0003688,GO:0003697,GO:0005634,GO:0005656,GO:0005737,GO:0006267,GO:0006271,GO:0006974,GO:0017116,GO:0031261,GO:0031298,GO:0033260,GO:0042555,GO:1902450	chrII:174920-177526		40	205	116	430	37	344	48	462	295	232	63	304	46	519	32	254	24	293
YBL024W	YBL024W	NCL1,TRM4,tRNA%20%28cytosine-5-%29-methyltransferase	S-adenosyl-L-methionine-dependent%20tRNA%3A%20m5C-methyltransferase%3B%20methylates%20cytosine%20to%20m5C%20at%20several%20positions%20in%20tRNAs%20and%20intron-containing%20pre-tRNAs%3B%20increases%20proportion%20of%20tRNALeu%28CAA%29%20with%20m5C%20at%20wobble%20position%20in%20response%20to%20hydrogen%20peroxide%2C%20causing%20selective%20translation%20of%20mRNA%20from%20genes%20enriched%20in%…	GO:0000049,GO:0002127,GO:0005634,GO:0016428,GO:0030488,GO:0070301	chrII:172534-174588		91	589	199	1626	119	1309	96	1201	515	895	161	644	107	1379	100	750	75	1295
YBL025W	YBL025W	RRN10	Protein%20involved%20in%20promoting%20high%20level%20transcription%20of%20rDNA%3B%20subunit%20of%20UAF%20%28upstream%20activation%20factor%29%20for%20RNA%20polymerase%20I	GO:0000500,GO:0001165,GO:0001168,GO:0005730,GO:0042790	chrII:171481-171918		7	115	10	200	4	164	14	242	57	160	12	208	7	217	14	168	1	185
YBL026W	YBL026W	LSM2,SMX5,SNP3,Sm-like%20protein%20LSM2	Lsm%20%28Like%20Sm%29%20protein%3B%20part%20of%20heteroheptameric%20complexes%20%28Lsm2p-7p%20and%20either%20Lsm1p%20or%208p%29%3A%20cytoplasmic%20Lsm1p%20complex%20involved%20in%20mRNA%20decay%3B%20nuclear%20Lsm8p%20complex%20part%20of%20U6%20snRNP%20and%20possibly%20involved%20in%20processing%20tRNA%2C%20snoRNA%2C%20and%20rRNA%3B%20relocalizes%20from%20nucleus%20to%20cytoplasmic%20foci%20upon%2…	GO:0000398,GO:0000932,GO:0003723,GO:0005634,GO:0005688,GO:0005730,GO:0005732,GO:0005737,GO:0046540,GO:1990726	chrII:170623-171038		21	1035	29	1311	20	1182	41	1027	77	1225	60	1018	25	927	27	1159	12	1240
YBL027W	YBL027W	RPL19B,L19B,L19e,L23B,YL14,ribosomal%2060S%20subunit%20protein%20L19B,rpl5L	Ribosomal%2060S%20subunit%20protein%20L19B%3B%20rpl19a%20and%20rpl19b%20single%20null%20mutations%20result%20in%20slow%20growth%2C%20while%20the%20double%20null%20mutation%20is%20lethal%3B%20homologous%20to%20mammalian%20ribosomal%20protein%20L19%2C%20no%20bacterial%20homolog%3B%20RPL19B%20has%20a%20paralog%2C%20RPL19A%2C%20that%20arose%20from%20the%20whole%20genome%20duplication	GO:0002181,GO:0003735,GO:0022625,GO:0030687	chrII:168423-169376		314	13859	1247	24254	737	22654	994	25529	806	16072	1284	17252	562	25036	408	12417	250	22647
YBL028C	YBL028C	-	Protein%20of%20unknown%20function%20that%20may%20interact%20with%20ribosomes%3B%20green%20fluorescent%20protein%20%28GFP%29-fusion%20protein%20localizes%20to%20the%20nucleolus%3B%20predicted%20to%20be%20involved%20in%20ribosome%20biogenesis	GO:0003674,GO:0005634,GO:0005730,GO:0005840,GO:0008150,GO:0030687	chrII:167518-167838		9	243	13	653	12	661	29	554	25	350	18	132	8	487	11	253	6	704
YBL029C-A	YBL029C-A	-	Protein%20of%20unknown%20function%3B%20green%20fluorescent%20protein%20%28GFP%29-fusion%20protein%20localizes%20to%20the%20cell%20periphery%3B%20protein%20abundance%20increases%20in%20response%20to%20DNA%20replication%20stress%3B%20has%20potential%20orthologs%20in%20Saccharomyces%20species%20and%20in%20Yarrowia%20lipolytica	GO:0003674,GO:0005886,GO:0008150	chrII:164488-164772		7	471	11	511	6	487	17	644	46	596	28	878	12	679	22	1046	5	761
YBL029W	YBL029W	-	Non-essential%20protein%20of%20unknown%20function	GO:0003674,GO:0005634,GO:0005737,GO:0008150	chrII:166134-167264		9	138	22	274	20	233	11	275	54	191	13	183	14	338	13	200	0	240
YBL030C	YBL030C	PET9,AAC2,ADP%2FATP%20carrier%20protein%20PET9,ANC2,OP1	Major%20ADP%2FATP%20carrier%20of%20the%20mitochondrial%20inner%20membrane%3B%20exchanges%20cytosolic%20ADP%20for%20mitochondrially%20synthesized%20ATP%3B%20also%20imports%20heme%20and%20ATP%3B%20required%20for%20viability%20in%20many%20lab%20strains%20that%20carry%20a%20sal1%20mutation%3B%20PET9%20has%20a%20paralog%2C%20AAC3%2C%20that%20arose%20from%20the%20whole%20genome%20duplication%3B%20human…	GO:0005471,GO:0005739,GO:0005743,GO:0006839,GO:0006915,GO:0009060,GO:0009061,GO:0015866,GO:0015867,GO:0015886,GO:0016021,GO:0055085	chrII:163041-163997		145	2266	366	3863	234	4183	211	5086	560	3685	469	4690	194	6376	260	3055	126	2861
YBL031W	YBL031W	SHE1	Mitotic%20spindle%20protein%3B%20interacts%20with%20components%20of%20the%20Dam1%20%28DASH%29%20complex%2C%20its%20effector%20Sli15p%2C%20and%20microtubule-associated%20protein%20Bim1p%3B%20also%20localizes%20to%20nuclear%20microtubules%20and%20to%20the%20bud%20neck%20in%20a%20ring-shaped%20structure%3B%20inhibits%20dynein%20function	GO:0000022,GO:0000235,GO:0005819,GO:0005880,GO:0005935,GO:0008017,GO:0015630,GO:2000575	chrII:161699-162715		11	96	13	243	10	191	22	376	48	118	16	286	9	266	4	133	6	171
YBL032W	YBL032W	HEK2,KHD1	RNA%20binding%20protein%20involved%20in%20asymmetric%20localization%20of%20ASH1%20mRNA%3B%20represses%20translation%20of%20ASH1%20mRNA%2C%20an%20effect%20reversed%20by%20Yck1p-dependent%20phosphoryation%3B%20regulates%20telomere%20position%20effect%20and%20length%3B%20similarity%20to%20hnRNP-K	GO:0000723,GO:0000784,GO:0000932,GO:0003729,GO:0005737,GO:0007004,GO:0008298,GO:0048255	chrII:160184-161329		115	526	178	1401	129	1371	143	1862	469	770	383	1146	85	1490	119	808	61	1184
YBL033C	YBL033C	RIB1,GTP%20cyclohydrolase%20II	GTP%20cyclohydrolase%20II%3B%20catalyzes%20the%20first%20step%20of%20the%20riboflavin%20biosynthesis%20pathway	GO:0005634,GO:0005737,GO:0009231,GO:0019238	chrII:158656-159693		37	941	61	1233	31	1237	61	1069	238	1156	121	1474	53	1914	79	1612	20	1338
YBL034C	YBL034C	STU1	Component%20of%20the%20mitotic%20spindle%3B%20binds%20to%20interpolar%20microtubules%20via%20its%20association%20with%20beta-tubulin%20%28Tub2p%29%3B%20required%20for%20interpolar%20microtubules%20to%20provide%20an%20outward%20force%20on%20the%20spindle%20poles	GO:0005200,GO:0005816,GO:0007020	chrII:153848-158389		43	207	96	352	69	319	56	373	314	262	84	277	59	380	31	201	28	288
YBL035C	YBL035C	POL12,DNA-directed%20DNA%20polymerase%20alpha%20subunit%20POL12	B%20subunit%20of%20DNA%20polymerase%20alpha-primase%20complex%3B%20required%20for%20initiation%20of%20DNA%20replication%20during%20mitotic%20and%20premeiotic%20DNA%20synthesis%3B%20also%20functions%20in%20telomere%20capping%20and%20length%20regulation	GO:0003887,GO:0005634,GO:0005635,GO:0005658,GO:0006270,GO:0006273,GO:0016233	chrII:151493-153610		16	298	40	369	22	294	33	302	161	380	48	203	15	235	18	210	14	216
YBL036C	YBL036C	-	Putative%20non-specific%20single-domain%20racemase%3B%20based%20on%20structural%20similarity%3B%20binds%20pyridoxal%205%27-phosphate%3B%20expression%20of%20GFP-fusion%20protein%20induced%20in%20response%20to%20the%20DNA-damaging%20agent%20MMS	GO:0005575,GO:0008150,GO:0030170	chrII:150447-151220		20	474	30	797	40	727	38	1213	172	578	59	772	29	1284	22	522	18	596
YBL037W	YBL037W	APL3	Alpha-adaptin%3B%20large%20subunit%20of%20the%20clathrin%20associated%20protein%20complex%20%28AP-2%29%3B%20involved%20in%20vesicle%20mediated%20transport	GO:0003674,GO:0005935,GO:0006886,GO:0030122	chrII:147209-150286		33	319	106	396	56	384	35	430	196	430	97	431	38	569	52	476	26	389
YBL038W	YBL038W	MRPL16,RML16,YmL47,mitochondrial%2054S%20ribosomal%20protein%20YmL47	Mitochondrial%20ribosomal%20protein%20of%20the%20large%20subunit%3B%20homologous%20to%20bacterial%20L16%20ribosomal%20protein%3B%20synthetic%20lethality%20with%20hac1%20mutation%20suggests%20a%20possible%20role%20in%20synthesis%20of%20precursors%20for%20protein%20glycosylation	GO:0003735,GO:0005739,GO:0005762,GO:0032543	chrII:146187-146885		26	659	61	1136	33	1181	25	829	149	921	57	996	27	818	42	1330	20	1000
YBL039C	YBL039C	URA7,CTP%20synthase%20URA7	Major%20CTP%20synthase%20isozyme%20%28see%20also%20URA8%29%3B%20catalyzes%20the%20ATP-dependent%20transfer%20of%20the%20amide%20nitrogen%20from%20glutamine%20to%20UTP%2C%20forming%20CTP%2C%20the%20final%20step%20in%20de%20novo%20biosynthesis%20of%20pyrimidines%3B%20involved%20in%20phospholipid%20biosynthesis%3B%20capable%20of%20forming%20cytoplasmic%20filaments%20termed%20cytoophidium%2C%20especi…	GO:0003883,GO:0005737,GO:0006241,GO:0008654,GO:0019856,GO:0097268	chrII:143989-145728		51	279	277	1059	143	921	141	1542	308	467	179	389	149	1264	78	387	81	1000
YBL039C-A	YBL039C-A	-	Dubious%20open%20reading%20frame%3B%20unlikely%20to%20encode%20a%20functional%20protein%2C%20based%20on%20available%20experimental%20and%20comparative%20sequence%20data%3B%20completely%20overlaps%20the%20verified%20ORF%20URA7%3B%20identified%20by%20expression%20profiling%20and%20mass%20spectrometry	GO:0003674,GO:0005575,GO:0008150	chrII:144948-145031		0	0	0	0	0	0	0	0	0	0	0	0	0	0	0	0	0	0
YBL039W-B	YBL039W-B	YBL039W-A	Putative%20protein%20of%20unknown%20function	GO:0003674,GO:0005575,GO:0008150	chrII:143393-143572		0	164	9	180	3	215	9	152	6	232	9	195	1	144	4	310	1	242
YBL040C	YBL040C	ERD2	HDEL%20receptor%3B%20an%20integral%20membrane%20protein%20that%20binds%20to%20the%20HDEL%20motif%20in%20proteins%20destined%20for%20retention%20in%20the%20endoplasmic%20reticulum%3B%20has%20a%20role%20in%20maintenance%20of%20normal%20levels%20of%20ER-resident%20proteins	GO:0006621,GO:0006888,GO:0016021,GO:0030176,GO:0045015	chrII:142112-142868		27	937	54	1627	59	1487	34	1787	149	1246	65	1550	35	1617	34	1169	19	1396
YBL041W	YBL041W	PRE7,PRS3,proteasome%20core%20particle%20subunit%20beta%206	Beta%206%20subunit%20of%20the%2020S%20proteasome	GO:0003674,GO:0005634,GO:0005789,GO:0010499,GO:0019774,GO:0034515,GO:0043161	chrII:141247-141972		55	1957	94	2648	62	2669	125	3636	247	2379	172	3528	88	4217	127	3022	27	2599
YBL042C	YBL042C	FUI1,uridine%20permease	High%20affinity%20uridine%20permease%2C%20localizes%20to%20the%20plasma%20membrane%3B%20also%20mediates%20low%20but%20significant%20transport%20of%20the%20cytotoxic%20nucleoside%20analog%205-fluorouridine%3B%20not%20involved%20in%20uracil%20transport%3B%20relative%20distribution%20to%20the%20vacuole%20increases%20upon%20DNA%20replication%20stress	GO:0005886,GO:0015213,GO:0015862,GO:0016021,GO:0055085	chrII:138341-140260		38	441	83	906	72	764	65	790	209	536	82	477	58	738	34	490	36	669
YBL043W	YBL043W	ECM13	Non-essential%20protein%20of%20unknown%20function%3B%20induced%20by%20treatment%20with%208-methoxypsoralen%20and%20UVA%20irradiation%3B%20ECM13%20has%20a%20paralog%2C%20YJR115W%2C%20that%20arose%20from%20the%20whole%20genome%20duplication	GO:0003674,GO:0005575,GO:0008150	chrII:136688-137461		3	42	4	61	0	47	2	61	6	49	5	60	6	186	8	95	4	67
YBL044W	YBL044W	-	Putative%20protein%20of%20unknown%20function%3B%20YBL044W%20is%20not%20an%20essential%20protein	GO:0003674,GO:0005575,GO:0008150	chrII:135998-136366		0	10	1	17	1	8	1	14	0	17	0	14	1	2	0	8	0	14
YBL045C	YBL045C	COR1,QCR1,ubiquinol--cytochrome-c%20reductase%20subunit%20COR1	Core%20subunit%20of%20the%20ubiquinol-cytochrome%20c%20reductase%20complex%3B%20the%20ubiquinol-cytochrome%20c%20reductase%20complex%20%28bc1%20complex%29%20is%20a%20component%20of%20the%20mitochondrial%20inner%20membrane%20electron%20transport%20chain	GO:0005739,GO:0005750,GO:0008121,GO:0009060,GO:0016021	chrII:134143-135516		212	2624	210	3496	166	3736	99	3413	883	2676	303	4418	72	3206	278	4248	69	2929
YBL046W	YBL046W	PSY4,HSM6	Regulatory%20subunit%20of%20protein%20phosphatase%20PP4%3B%20presence%20of%20Psy4p%20in%20the%20PP4%20complex%20%28along%20with%20catalytic%20subunit%20Pph3p%20and%20Psy2p%29%20is%20required%20for%20dephosphorylation%20of%20the%20histone%20variant%20H2AX%2C%20but%20not%20for%20dephosphorylation%20of%20Rad53p%2C%20during%20recovery%20from%20the%20DNA%20damage%20checkpoint%3B%20localization%20is%20…	GO:0005634,GO:0005737,GO:0006470,GO:0019888,GO:0030289,GO:2000002	chrII:132424-133749		19	561	39	836	19	782	25	806	219	780	48	1014	16	746	21	731	10	889
YBL047C	YBL047C	EDE1,BUD15	Scaffold%20protein%20involved%20in%20the%20formation%20of%20early%20endocytic%20sites%3B%20putative%20regulator%20of%20cytokinesis%3B%20homo-oligomerization%20is%20required%20for%20localization%20to%20and%20organization%20of%20endocytic%20sites%3B%20has%20a%20network%20of%20interactions%20with%20other%20endocytic%20proteins%3B%20binds%20membranes%20in%20a%20ubiquitin-dependent%20manner%3B%20may%2…	GO:0005737,GO:0005934,GO:0005935,GO:0006897,GO:0030479,GO:0030968,GO:0032467,GO:0032880,GO:0043130,GO:0043332,GO:0044396	chrII:127895-132040		308	2389	405	3819	405	3357	328	3274	2596	2759	910	3637	304	3781	248	3623	195	2658
YBL048W	YBL048W	RRT1	Protein%20of%20unknown%20function%3B%20identified%20in%20a%20screen%20for%20mutants%20with%20increased%20levels%20of%20rDNA%20transcription%3B%20dubious%20open%20reading%20frame%20unlikely%20to%20encode%20a%20protein%2C%20based%20on%20experimental%20and%20comparative%20sequence%20data	GO:0003674,GO:0008150,GO:0016021	chrII:127299-127610		3	65	0	51	2	40	2	60	18	54	3	102	2	89	6	136	4	56
YBL049W	YBL049W	MOH1	Protein%20of%20unknown%20function%2C%20essential%20for%20stationary%20phase%20survival%3B%20not%20required%20for%20growth%20on%20nonfermentable%20carbon%20sources%3B%20possibly%20linked%20with%20vacuolar%20transport	GO:0003674,GO:0005575,GO:0008150	chrII:126828-127244		4	136	10	132	4	114	4	155	14	206	11	217	6	205	11	355	2	117
YBL050W	YBL050W	SEC17,RNS3	Alpha-SNAP%20cochaperone%3B%20SNARE-complex%20adaptor%20for%20Sec18%20%28NSF%29%20during%20the%20disassembly%20of%20postfusion%20cis-SNARE%20complexes%3B%20stimulates%20the%20ATPase%20activity%20of%20Sec18p%3B%20peripheral%20membrane%20protein%20required%20for%20vesicular%20transport%20between%20ER%20and%20Golgi%2C%20the%20%27priming%27%20step%20in%20homotypic%20vacuole%20fusion%2C%20and%20autoph…	GO:0000329,GO:0001671,GO:0005483,GO:0005829,GO:0006914,GO:0019898,GO:0031201,GO:0035494,GO:0042144,GO:0048280	chrII:125125-126119		66	2189	99	2191	62	2092	136	2168	311	2324	234	2651	84	2167	110	2983	15	2049
YBL051C	YBL051C	PIN4,MDT1	Protein%20involved%20in%20G2%2FM%20phase%20progression%20and%20response%20to%20DNA%20damage%3B%20interacts%20with%20Rad53p%3B%20contains%20an%20RNA%20recognition%20motif%2C%20a%20nuclear%20localization%20signal%2C%20and%20several%20SQ%2FTQ%20cluster%20domains%3B%20hyperphosphorylated%20in%20response%20to%20DNA%20damage	GO:0000077,GO:0000086,GO:0003729,GO:0005737	chrII:122753-124759		179	376	238	836	162	688	139	1250	1843	354	290	1062	101	1300	136	466	77	554
YBL052C	YBL052C	SAS3,KAT6	Histone%20acetyltransferase%20catalytic%20subunit%20of%20NuA3%20complex%3B%20acetylates%20histone%20H3%2C%20involved%20in%20transcriptional%20silencing%3B%20homolog%20of%20the%20mammalian%20MOZ%20proto-oncogene%3B%20mutant%20has%20aneuploidy%20tolerance%3B%20sas3gcn5%20double%20mutation%20is%20lethal	GO:0004402,GO:0006348,GO:0016568,GO:0016573,GO:0030466,GO:0033100,GO:1990467,GO:1990468	chrII:119379-121874		20	114	63	357	44	287	33	471	134	193	47	361	25	357	21	186	21	248
YBL053W	YBL053W	-	Dubious%20open%20reading%20frame%3B%20unlikely%20to%20encode%20a%20functional%20protein%2C%20based%20on%20available%20experimental%20and%20comparative%20sequence%20data	GO:0003674,GO:0005575,GO:0008150	chrII:119335-119709		0	4	0	8	1	12	0	6	2	10	0	1	1	4	0	8	0	4
YBL054W	YBL054W	TOD6,PBF1	PAC%20motif%20binding%20protein%20involved%20in%20rRNA%20and%20ribosome%20biogenesis%3B%20subunit%20of%20the%20RPD3L%20histone%20deacetylase%20complex%3B%20Myb-like%20HTH%20transcription%20factor%3B%20hypophosphorylated%20by%20rapamycin%20treatment%20in%20a%20Sch9p-dependent%20manner%3B%20activated%20in%20stochastic%20pulses%20of%20nuclear%20localization	GO:0005634,GO:0005737,GO:0006357,GO:0043565,GO:0070210	chrII:117589-119166		8	80	19	336	16	278	20	424	97	171	16	123	30	638	15	216	10	453
YBL055C	YBL055C	3%27-5%27-exodeoxyribonuclease,Tat-D	3%27--%3E5%27%20exonuclease%20and%20endonuclease%20with%20a%20possible%20role%20in%20apoptosis%3B%20has%20similarity%20to%20mammalian%20and%20C.%20elegans%20apoptotic%20nucleases	GO:0004519,GO:0005737,GO:0006309,GO:0008296,GO:0034599	chrII:115573-116829		21	425	36	683	28	642	50	937	105	585	80	703	59	1317	29	686	15	684
YBL056W	YBL056W	PTC3,type%202C%20protein%20phosphatase%20PTC3	Type%202C%20protein%20phosphatase%20%28PP2C%29%3B%20dephosphorylates%20Hog1p%20%28see%20also%20Ptc2p%29%20to%20limit%20maximal%20kinase%20activity%20induced%20by%20osmotic%20stress%3B%20dephosphorylates%20T169%20phosphorylated%20Cdc28p%20%28see%20also%20Ptc2p%29%3B%20role%20in%20DNA%20damage%20checkpoint%20inactivation%3B%20PTC3%20has%20a%20paralog%2C%20PTC2%2C%20that%20arose%20from%20the%20whole…	GO:0000079,GO:0000173,GO:0004722,GO:0005634,GO:0005737,GO:0006470	chrII:113762-115168		115	2489	233	3051	106	2933	204	3587	666	2873	427	4540	194	3759	176	3651	57	2784
YBL057C	YBL057C	PTH2,aminoacyl-tRNA%20hydrolase	One%20of%20two%20mitochondrially-localized%20peptidyl-tRNA%20hydrolases%3B%20negatively%20regulates%20the%20ubiquitin-proteasome%20pathway%20via%20interactions%20with%20ubiquitin-like%20ubiquitin-associated%20proteins%3B%20dispensable%20for%20cell%20growth%3B%20see%20also%20PTH1	GO:0004045,GO:0005737,GO:0005739,GO:0005741,GO:0032435	chrII:112801-113427		19	643	30	871	18	793	34	1053	90	846	49	893	25	1138	47	940	11	886
YBL058W	YBL058W	SHP1,UBX1,protein%20phosphatase%20regulator%20SHP1	UBX%20%28ubiquitin%20regulatory%20X%29%20domain-containing%20protein%3B%20regulates%20Glc7p%20phosphatase%20activity%3B%20shp1%20mutants%20are%20impaired%20in%20growth%20and%20mitotic%20progression%3B%20functions%20in%20growth%20and%20mitotic%20progression%20require%20Cdc48p%20binding%3B%20mitotic%20phenotype%20is%20caused%20by%20reduced%20Glc7p%20activity%3B%20interacts%20with%20ubiquitylated%20…	GO:0000045,GO:0005634,GO:0005737,GO:0005977,GO:0008599,GO:0030433,GO:0030437,GO:0031134,GO:0034727,GO:0043161	chrII:111437-112708		99	1326	89	2166	87	2082	200	3260	668	1989	431	2853	169	3598	152	2470	42	1805
YBL059C-A	YBL059C-A	CMC2	Protein%20involved%20in%20respiratory%20chain%20complex%20assembly%20or%20maintenance%3B%20protein%20of%20the%20mitochondrial%20intermembrane%20space%3B%20contains%20twin%20Cx9C%20motifs%20that%20can%20form%20coiled%20coil-helix-coiled-coil%20helix%20fold	GO:0003674,GO:0005634,GO:0005737,GO:0005739,GO:0005758,GO:0033108	chrII:110125-110539		8	665	11	606	5	665	20	553	34	740	31	749	2	428	14	789	3	562
YBL059W	YBL059W	-	Putative%20protein%20of%20unknown%20function%3B%20the%20authentic%2C%20non-tagged%20protein%20is%20detected%20in%20highly%20purified%20mitochondria%20in%20high-throughput%20studies%3B%20YBL059W%20has%20a%20paralog%2C%20YER093C-A%2C%20that%20arose%20from%20the%20whole%20genome%20duplication	GO:0003674,GO:0005739,GO:0008150	chrII:110594-111244		4	134	15	204	7	154	8	180	33	216	7	203	9	216	6	203	3	161
YBL060W	YBL060W	YEL1,Arf%20family%20guanine%20nucleotide%20exchange%20factor%20YEL1	Guanine%20nucleotide%20exchange%20factor%20specific%20for%20Arf3p%3B%20localized%20to%20the%20bud%20neck%20and%20tip%3B%20required%20for%20localization%20of%20Arf3p%20to%20the%20bud%20neck%20and%20tip	GO:0005086,GO:0005737,GO:0005934,GO:0005935,GO:0008104,GO:0010513,GO:0051666	chrII:107932-109995		20	338	28	504	18	483	29	488	152	508	38	460	22	471	18	522	3	475
YBL061C	YBL061C	SKT5,CAL2,CHS4,CSD4	Activator%20of%20Chs3p%20%28chitin%20synthase%20III%29%20during%20vegetative%20growth%3B%20recruits%20Chs3p%20to%20the%20bud%20neck%20via%20interaction%20with%20Bni4p%3B%20SKT5%20has%20a%20paralog%2C%20SHC1%2C%20that%20arose%20from%20the%20whole%20genome%20duplication	GO:0000131,GO:0000144,GO:0005935,GO:0008047,GO:0034221	chrII:105316-107406		41	200	57	482	41	447	60	688	236	326	95	486	48	661	23	297	25	373
YBL062W	YBL062W	-	Dubious%20open%20reading%20frame%3B%20unlikely%20to%20encode%20a%20functional%20protein%2C%20based%20on%20available%20experimental%20and%20comparative%20sequence%20data	GO:0003674,GO:0005575,GO:0008150	chrII:105308-105688		0	6	0	3	0	2	0	4	0	4	1	2	0	3	0	4	0	2
YBL063W	YBL063W	KIP1,CIN9	Kinesin-related%20motor%20protein%3B%20required%20for%20mitotic%20spindle%20assembly%2C%20chromosome%20segregation%2C%20and%202%20micron%20plasmid%20partitioning%3B%20functionally%20redundant%20with%20Cin8p%20for%20chromosomal%20but%20not%20plasmid%20functions	GO:0000022,GO:0000070,GO:0000073,GO:0003777,GO:0005200,GO:0005634,GO:0005816,GO:0005871,GO:0005876,GO:0007019,GO:0030541,GO:0090307	chrII:101886-105221		32	163	69	397	38	313	33	393	280	257	46	307	29	347	37	211	17	257
YBL064C	YBL064C	PRX1,thioredoxin%20peroxidase%20PRX1	Mitochondrial%20peroxiredoxin%20with%20thioredoxin%20peroxidase%20activity%3B%20has%20a%20role%20in%20reduction%20of%20hydroperoxides%3B%20reactivation%20requires%20Trr2p%20and%20glutathione%3B%20induced%20during%20respiratory%20growth%20and%20oxidative%20stress%3B%20phosphorylated%3B%20protein%20abundance%20increases%20in%20response%20to%20DNA%20replication%20stress	GO:0005739,GO:0008379,GO:0034599,GO:0045454,GO:0046686	chrII:100371-101156		57	1916	99	1658	51	1760	74	1925	195	2200	181	3034	36	2153	69	2834	13	1534
YBL065W	YBL065W	-	Dubious%20open%20reading%20frame%3B%20unlikely%20to%20encode%20a%20functional%20protein%2C%20based%20on%20available%20experimental%20and%20comparative%20sequence%20data%3B%20partially%20overlaps%20verified%20ORF%20SEF1%2FYBL066C%3B%20YBL065W%20is%20a%20non-essential%20gene	GO:0003674,GO:0005575,GO:0008150	chrII:99963-100307		0	0	0	1	0	1	1	1	3	3	0	2	0	2	0	1	0	2
YBL066C	YBL066C	SEF1	Putative%20transcription%20factor%3B%20has%20homolog%20in%20Kluyveromyces%20lactis	GO:0003674,GO:0005575,GO:0008150	chrII:96669-100115		30	149	55	158	39	139	58	284	390	177	101	419	54	445	37	240	17	175
YBL067C	YBL067C	UBP13,ubiquitin-specific%20protease%20UBP13	Ubiquitin-specific%20protease%20that%20cleaves%20Ub-protein%20fusions%3B%20UBP13%20has%20a%20paralog%2C%20UBP9%2C%20that%20arose%20from%20the%20whole%20genome%20duplication	GO:0004843,GO:0005575,GO:0010995	chrII:93639-95882		49	326	107	602	58	551	96	904	334	393	160	852	69	890	68	656	23	634
YBL068W	YBL068W	PRS4,ribose%20phosphate%20diphosphokinase%20subunit%20PRS4	5-phospho-ribosyl-1%28alpha%29-pyrophosphate%20synthetase%2C%20synthesizes%20PRPP%3B%20which%20is%20required%20for%20nucleotide%2C%20histidine%2C%20and%20tryptophan%20biosynthesis%3B%20one%20of%20five%20related%20enzymes%2C%20which%20are%20active%20as%20heteromultimeric%20complexes%3B%20PRS4%20has%20a%20paralog%2C%20PRS2%2C%20that%20arose%20from%20the%20whole%20genome%20duplication%3B%20a%20misse…	GO:0002189,GO:0004749,GO:0005737,GO:0006015,GO:0031505	chrII:92414-93394		18	417	45	784	24	621	29	771	122	535	42	518	30	880	20	548	11	929
YBL068W-A	YBL068W-A	-	Dubious%20open%20reading%20frame%3B%20unlikely%20to%20encode%20a%20functional%20protein%2C%20based%20on%20available%20experimental%20and%20comparative%20sequence%20data%3B%20identified%20by%20fungal%20homology%20and%20RT-PCR	GO:0003674,GO:0005575,GO:0008150	chrII:91794-92030		0	0	0	0	0	0	0	0	0	0	0	0	0	0	0	0	0	0
YBL069W	YBL069W	AST1	Lipid%20raft%20associated%20protein%3B%20interacts%20with%20the%20plasma%20membrane%20ATPase%20Pma1p%20and%20has%20a%20role%20in%20its%20targeting%20to%20the%20plasma%20membrane%20by%20influencing%20its%20incorporation%20into%20lipid%20rafts%3B%20sometimes%20classified%20in%20the%20medium-chain%20dehydrogenase%2Freductases%20%28MDRs%29%20superfamily%3B%20AST1%20has%20a%20paralog%2C%20AST2%2C%20th…	GO:0003674,GO:0005770,GO:0005794,GO:0005886,GO:0006612,GO:0032596,GO:0045121	chrII:90741-92030		13	144	40	255	18	210	29	446	134	213	67	365	29	827	25	206	7	195
YBL070C	YBL070C	-	Dubious%20open%20reading%20frame%3B%20unlikely%20to%20encode%20a%20functional%20protein%2C%20based%20on%20available%20experimental%20and%20comparative%20sequence%20data	GO:0003674,GO:0005575,GO:0008150	chrII:90605-90925		0	9	2	12	0	11	0	6	1	6	0	8	0	8	0	7	1	11
YBL071C	YBL071C	-	Dubious%20open%20reading%20frame%3B%20unlikely%20to%20encode%20a%20functional%20protein%2C%20based%20on%20available%20experimental%20and%20comparative%20sequence%20data	GO:0003674,GO:0005575,GO:0008150	chrII:90223-90531		0	76	5	178	5	145	5	166	19	117	8	109	4	196	3	129	3	174
YBL071C-B	YBL071C-B	-	Putative%20protein%20of%20unknown%20function%3B%20identified%20by%20gene-trapping%2C%20microarray-based%20expression%20analysis%2C%20and%20genome-wide%20homology%20searching	GO:0003674,GO:0005575,GO:0008150	chrII:89458-89556		0	0	0	3	0	1	0	6	0	0	0	3	0	2	0	2	0	2
YBL071W-A	YBL071W-A	KTI11,DPH3	Zn-ribbon%20protein%20that%20co-purifies%20with%20Dph1%20and%20Dph2%3B%20in%20a%20complex%20required%20for%20synthesis%20of%20diphthamide%20on%20translation%20factor%20eEF2%20and%20with%20Elongator%20subunits%20Iki3p%2C%20Elp2p%2C%20and%20Elp3p%3B%20involved%20in%20modification%20of%20wobble%20nucleosides%20in%20tRNAs%3B%20forms%20a%20stable%20heterodimer%20with%20Ats1p	GO:0002098,GO:0005506,GO:0005634,GO:0005737,GO:0008270,GO:0009055,GO:0017183	chrII:89978-90226		3	74	9	133	4	129	9	244	18	117	6	165	9	287	3	140	4	148
YBL072C	YBL072C	RPS8A,S14A,S8A,S8e,YS9,ribosomal%2040S%20subunit%20protein%20S8A,rp19	Protein%20component%20of%20the%20small%20%2840S%29%20ribosomal%20subunit%3B%20homologous%20to%20mammalian%20ribosomal%20protein%20S8%2C%20no%20bacterial%20homolog%3B%20RPS8A%20has%20a%20paralog%2C%20RPS8B%2C%20that%20arose%20from%20the%20whole%20genome%20duplication	GO:0000462,GO:0002181,GO:0003735,GO:0022627,GO:0030686	chrII:88523-89440		184	3506	426	8349	243	7112	391	8953	348	5060	539	6802	194	8122	214	4295	116	6944
YBL073W	YBL073W	-	Dubious%20open%20reading%20frame%3B%20unlikely%20to%20encode%20a%20functional%20protein%2C%20based%20on%20available%20experimental%20and%20comparative%20sequence%20data%3B%20partially%20overlaps%20the%20essential%20gene%20AAR2%2FYBL074C	GO:0003674,GO:0005575,GO:0008150	chrII:87646-87957		0	2	0	2	1	3	1	6	3	1	2	2	2	2	1	4	0	2
YBL074C	YBL074C	AAR2,U5%20snRNP%20complex%20subunit%20AAR2	Component%20of%20the%20U5%20snRNP%20complex%3B%20required%20for%20splicing%20of%20U3%20precursors%3B%20originally%20described%20as%20a%20splicing%20factor%20specifically%20required%20for%20splicing%20pre-mRNA%20of%20the%20MATa1%20cistron	GO:0000244,GO:0003674,GO:0005682	chrII:86722-87789		5	78	6	138	7	78	21	75	49	108	16	108	18	104	8	112	5	101
YBL075C	YBL075C	SSA3,Hsp70%20family%20ATPase%20SSA3,YG106	ATPase%20involved%20in%20protein%20folding%20and%20the%20response%20to%20stress%3B%20plays%20a%20role%20in%20SRP-dependent%20cotranslational%20protein-membrane%20targeting%20and%20translocation%3B%20member%20of%20the%20heat%20shock%20protein%2070%20%28HSP70%29%20family%3B%20localized%20to%20the%20cytoplasm%3B%20SSA3%20has%20a%20paralog%2C%20SSA4%2C%20that%20arose%20from%20the%20whole%20genome%20d…	GO:0005829,GO:0006457,GO:0006515,GO:0006616,GO:0016887,GO:0051082	chrII:84499-86448		17	326	25	494	18	472	25	466	114	417	34	490	41	724	12	556	13	458
YBL076C	YBL076C	ILS1,isoleucine--tRNA%20ligase%20ILS1	Cytoplasmic%20isoleucine-tRNA%20synthetase%3B%20target%20of%20the%20G1-specific%20inhibitor%20reveromycin%20A	GO:0004822,GO:0005829,GO:0006428	chrII:81043-84261		626	3869	2151	8071	1071	6980	679	6034	2626	5580	2104	4649	1404	10977	716	4520	531	6649
YBL077W	YBL077W	-	Dubious%20open%20reading%20frame%3B%20unlikely%20to%20encode%20a%20functional%20protein%2C%20based%20on%20available%20experimental%20and%20comparative%20sequence%20data%3B%20partially%20overlaps%20the%20verified%20gene%20ILS1%2FYBL076C	GO:0003674,GO:0005575,GO:0008150	chrII:80897-81328		2	107	16	124	8	104	3	61	6	118	10	25	1	87	3	87	7	111
YBL078C	YBL078C	ATG8,APG8,AUT7,CVT5,ubiquitin-like%20protein%20ATG8	Component%20of%20autophagosomes%20and%20Cvt%20vesicles%3B%20regulator%20of%20Atg1p%2C%20targets%20it%20to%20autophagosomes%3B%20binds%20the%20Atg1p-Atg13p%20complex%2C%20triggering%20its%20vacuolar%20degradation%3B%20unique%20ubiquitin-like%20protein%20whose%20conjugation%20target%20is%20lipid%20phosphatidylethanolamine%20%28PE%29%3B%20Atg8p-PE%20is%20anchored%20to%20membranes%2C%20is%20involved%…	GO:0000045,GO:0000329,GO:0000407,GO:0000422,GO:0005776,GO:0005829,GO:0006888,GO:0019898,GO:0031386,GO:0032258,GO:0034629,GO:0034727,GO:0044805,GO:0061025,GO:0061709,GO:0071211	chrII:80378-80731		16	616	9	566	5	547	10	542	86	803	20	904	6	637	25	1152	5	805
YBL079W	YBL079W	NUP170,NLE3	Subunit%20of%20the%20inner%20ring%20of%20the%20nuclear%20pore%20complex%20%28NPC%29%3B%20contributes%20to%20NPC%20assembly%20and%20nucleocytoplasmic%20transport%3B%20both%20Nup170p%20and%20NUP157p%20are%20similar%20to%20human%20Nup155p%3B%20NUP170%20has%20a%20paralog%2C%20NUP157%2C%20that%20arose%20from%20the%20whole%20genome%20duplication	GO:0005643,GO:0006913,GO:0007059,GO:0016021,GO:0017056,GO:0036228,GO:0044611,GO:0051292,GO:0070869	chrII:75259-79767		127	758	322	1478	164	1241	198	1041	1072	1136	334	883	207	1260	127	1073	100	1177
YBL080C	YBL080C	PET112,glutamyl-tRNA%28Gln%29%20amidotransferase%20subunit%20PET112	Subunit%20of%20the%20trimeric%20GatFAB%20AmidoTransferase%28AdT%29%20complex%3B%20involved%20in%20the%20formation%20of%20Q-tRNAQ%3B%20mutation%20is%20functionally%20complemented%20by%20the%20bacterial%20GatB%20ortholog	GO:0005739,GO:0030956,GO:0032543,GO:0050567,GO:0070681	chrII:73070-74695		18	146	23	267	12	293	27	356	133	214	43	433	20	362	22	331	12	211
YBL081W	YBL081W	-	Non-essential%20protein%20of%20unknown%20function%3B%20null%20mutation%20results%20in%20a%20decrease%20in%20plasma%20membrane%20electron%20transport	GO:0003674,GO:0005575,GO:0008150	chrII:71866-72972		16	142	45	671	28	493	17	550	187	200	24	280	16	594	18	254	8	340
YBL082C	YBL082C	ALG3,RHK1,dolichyl-P-Man:Man%285%29GlcNAc%282%29-PP-dolichol%20alpha-1,3-mannosyltransferase	Dolichol-P-Man%20dependent%20alpha%281-3%29%20mannosyltransferase%3B%20involved%20in%20synthesis%20of%20dolichol-linked%20oligosaccharide%20donor%20for%20N-linked%20glycosylation%20of%20proteins%3B%20G353A%20missense%20mutation%20in%20human%20ortholog%20ALG3%20implicated%20in%20carbohydrate%20deficient%20glycoprotein%20syndrome%20type%20IV%2C%20which%20is%20characterized%20by%20microcephaly%2C%20…	GO:0000033,GO:0005783,GO:0006486,GO:0006490,GO:0016021,GO:0052925	chrII:69751-71127		22	94	33	430	16	303	22	491	101	210	60	314	32	524	24	188	17	278
YBL083C	YBL083C	-	Dubious%20open%20reading%20frame%3B%20unlikely%20to%20encode%20a%20functional%20protein%2C%20based%20on%20available%20experimental%20and%20comparative%20sequence%20data%3B%20overlaps%20verified%20ORF%20ALG3	GO:0003674,GO:0005575,GO:0008150	chrII:69713-70138		0	3	1	3	0	3	1	4	1	2	0	6	0	5	0	5	0	4
YBL084C	YBL084C	CDC27,APC3,SNB1,anaphase%20promoting%20complex%20subunit%20CDC27	Subunit%20of%20the%20Anaphase-Promoting%20Complex%2FCyclosome%20%28APC%2FC%29%3B%20APC%2FC%20is%20a%20ubiquitin-protein%20ligase%20required%20for%20degradation%20of%20anaphase%20inhibitors%2C%20including%20mitotic%20cyclins%2C%20during%20the%20metaphase%2Fanaphase%20transition	GO:0004842,GO:0005680,GO:0016567,GO:0031145,GO:0034399	chrII:67169-69445		13	112	28	227	27	218	38	521	137	208	53	500	31	652	24	295	15	283
YBL085W	YBL085W	BOI1,BOB1,GIN7	Protein%20implicated%20in%20polar%20growth%3B%20functionally%20redundant%20with%20Boi2p%3B%20interacts%20with%20bud-emergence%20protein%20Bem1p%3B%20contains%20an%20SH3%20%28src%20homology%203%29%20domain%20and%20a%20PH%20%28pleckstrin%20homology%29%20domain%3B%20relocalizes%20from%20bud%20neck%20to%20cytoplasm%20upon%20DNA%20replication%20stress%3B%20BOI1%20has%20a%20paralog%2C%20BOI2%2C%20that%…	GO:0000920,GO:0005543,GO:0005737,GO:0005886,GO:0005933,GO:0005935,GO:0007118,GO:0030427,GO:0043332	chrII:63876-66818		67	371	90	571	81	637	101	1196	704	408	202	1135	75	1354	86	648	55	660
YBL086C	YBL086C	-	Protein%20of%20unknown%20function%3B%20green%20fluorescent%20protein%20%28GFP%29-fusion%20protein%20localizes%20to%20the%20cell%20periphery	GO:0003674,GO:0005575,GO:0008150	chrII:61202-62602		60	870	81	1176	49	1319	61	1392	524	1049	137	2249	70	1917	77	1649	19	1530
YBL087C	YBL087C	RPL23A,L14,L17aA,L23A,YL32,ribosomal%2060S%20subunit%20protein%20L23A	Ribosomal%2060S%20subunit%20protein%20L23A%3B%20homologous%20to%20mammalian%20ribosomal%20protein%20L23%20and%20bacterial%20L14%3B%20RPL23A%20has%20a%20paralog%2C%20RPL23B%2C%20that%20arose%20from%20the%20whole%20genome%20duplication	GO:0002181,GO:0003735,GO:0022625	chrII:59822-60739		83	2333	360	5558	237	4995	321	8573	357	3071	413	4701	124	7800	228	2468	101	4241
YBL088C	YBL088C	TEL1,DNA-binding%20protein%20kinase%20TEL1	Protein%20kinase%20primarily%20involved%20in%20telomere%20length%20regulation%3B%20contributes%20to%20cell%20cycle%20checkpoint%20control%20in%20response%20to%20DNA%20damage%3B%20acts%20with%20Red1p%20and%20Mec1p%20to%20promote%20interhomolog%20recombination%20by%20phosphorylation%20of%20Hop1%3B%20functionally%20redundant%20with%20Mec1p%3B%20regulates%20P-body%20formation%20induced%20by%20replica…	GO:0000723,GO:0004672,GO:0004674,GO:0005634,GO:0005739,GO:0006281,GO:0006302,GO:0006974,GO:0006975,GO:0016310,GO:0016572,GO:0042162	chrII:51019-59382		51	673	144	1013	80	926	84	675	421	815	159	734	98	764	87	916	49	740
YBL089W	YBL089W	AVT5,amino%20acid%20transporter	Putative%20transporter%3B%20member%20of%20a%20family%20of%20seven%20S.%20cerevisiae%20genes%20%28AVT1-7%29%20related%20to%20vesicular%20GABA-glycine%20transporters%3B%20AVT5%20has%20a%20paralog%2C%20AVT6%2C%20that%20arose%20from%20the%20whole%20genome%20duplication	GO:0005215,GO:0006810,GO:0016021	chrII:49574-50953		16	160	19	302	19	293	20	388	76	261	33	358	24	518	15	290	11	287
YBL090W	YBL090W	MRP21,MRP50,mitochondrial%2037S%20ribosomal%20protein%20MRP21	Mitochondrial%20ribosomal%20protein%20of%20the%20small%20subunit%3B%20MRP21%20exhibits%20genetic%20interactions%20with%20mutations%20in%20the%20COX2%20and%20COX3%20mRNA%205%27-untranslated%20leader%20sequences	GO:0003735,GO:0005739,GO:0005763,GO:0032543,GO:0070124	chrII:48825-49358		14	667	22	846	22	859	37	771	80	787	63	816	11	626	38	942	8	668
YBL091C	YBL091C	MAP2,methionine%20aminopeptidase	Methionine%20aminopeptidase%3B%20catalyzes%20the%20cotranslational%20removal%20of%20N-terminal%20methionine%20from%20nascent%20polypeptides%3B%20function%20is%20partially%20redundant%20with%20that%20of%20Map1p	GO:0005634,GO:0005737,GO:0035551,GO:0070006	chrII:47363-48628		214	3390	254	4674	156	4004	200	4539	1175	4121	484	5555	121	3683	220	4625	67	3704
YBL091C-A	YBL091C-A	SCS22,phospholipid%20metabolism-regulating%20protein%20SCS22	Protein%20involved%20in%20regulation%20of%20phospholipid%20metabolism%3B%20one%20of%206%20proteins%20%28Ist2p%2C%20Scs2p%2C%20Scs22p%2C%20Tcb1p%2C%20Tcb2p%2C%20Tcb3p%29%20that%20connect%20ER%20to%20the%20plasma%20membrane%20%28PM%29%20and%20regulate%20PM%20phosphatidylinositol-4-phosphate%20%28PI4P%29%20levels%20by%20controlling%20access%20of%20Sac1p%20phosphatase%20to%20its%20substrate%20PI4P%20…	GO:0003674,GO:0005575,GO:0006348,GO:0008654,GO:0060304,GO:0090158	chrII:46565-47180		18	459	25	593	9	531	31	631	60	567	41	786	19	636	27	697	11	501
YBL092W	YBL092W	RPL32,L32,L32e,ribosomal%2060S%20subunit%20protein%20L32	Ribosomal%2060S%20subunit%20protein%20L32%3B%20overexpression%20disrupts%20telomeric%20silencing%3B%20homologous%20to%20mammalian%20ribosomal%20protein%20L32%2C%20no%20bacterial%20homolog	GO:0002181,GO:0003735,GO:0022625	chrII:45645-46370		390	10548	1033	23105	762	21575	1017	28075	824	11900	1226	15449	428	25485	415	11028	305	19987
YBL093C	YBL093C	ROX3,MED19,NUT3,SSN7,SSX2	Subunit%20of%20the%20RNA%20polymerase%20II%20mediator%20complex%3B%20associates%20with%20core%20polymerase%20subunits%20to%20form%20the%20RNA%20polymerase%20II%20holoenzyme	GO:0000122,GO:0001113,GO:0001135,GO:0005634,GO:0045944,GO:0051123,GO:0070847	chrII:44256-44918		24	788	35	1310	36	1161	31	1047	187	1167	38	991	35	1134	49	1977	15	1384
YBL094C	YBL094C	-	Dubious%20open%20reading%20frame%3B%20unlikely%20to%20encode%20a%20functional%20protein%2C%20based%20on%20available%20experimental%20and%20comparative%20sequence%20data%3B%20partially%20overlaps%20uncharacterized%20ORF%20YBL095W	GO:0003674,GO:0005575,GO:0008150	chrII:43765-44097		0	2	0	1	0	1	0	1	0	0	0	1	0	3	0	0	0	2
YBL095W	YBL095W	MRX3	Protein%20that%20associates%20with%20mitochondrial%20ribosome%3B%20likely%20functions%20in%20cristae%20junction%20formation%3B%20the%20authentic%2C%20non-tagged%20protein%20is%20detected%20in%20highly%20purified%20mitochondria%20in%20high-throughput%20studies	GO:0003674,GO:0005739,GO:0005743,GO:0008150	chrII:43277-44089		4	124	14	179	11	182	10	152	20	176	19	194	12	122	9	258	5	162
YBL096C	YBL096C	-	Non-essential%20protein%20of%20unknown%20function	GO:0003674,GO:0005575,GO:0008150	chrII:43174-43482		1	13	8	14	1	9	0	11	5	21	2	12	2	15	0	10	0	13
YBL097W	YBL097W	BRN1,condensin%20subunit%20BRN1	Subunit%20of%20the%20condensin%20complex%3B%20required%20for%20chromosome%20condensation%20and%20for%20clustering%20of%20tRNA%20genes%20at%20the%20nucleolus%3B%20may%20influence%20multiple%20aspects%20of%20chromosome%20transmission	GO:0000070,GO:0000799,GO:0003682,GO:0005634,GO:0006268,GO:0007076,GO:0070058	chrII:40831-43095		28	158	77	214	18	147	45	170	192	184	51	139	53	128	18	132	15	182
YBL098W	YBL098W	BNA4,kynurenine%203-monooxygenase	Kynurenine%203-monooxygenase%3B%20required%20for%20the%20de%20novo%20biosynthesis%20of%20NAD%20from%20tryptophan%20via%20kynurenine%3B%20expression%20regulated%20by%20Hst1p%3B%20putative%20therapeutic%20target%20for%20Huntington%20disease	GO:0004502,GO:0005739,GO:0005741,GO:0034354	chrII:39145-40527		13	539	26	528	17	401	30	409	86	641	65	521	35	733	56	1075	5	490
YBL099W	YBL099W	ATP1,F1F0%20ATP%20synthase%20subunit%20alpha	Alpha%20subunit%20of%20the%20F1%20sector%20of%20mitochondrial%20F1F0%20ATP%20synthase%3B%20which%20is%20a%20large%2C%20evolutionarily%20conserved%20enzyme%20complex%20required%20for%20ATP%20synthesis%3B%20F1%20translationally%20regulates%20ATP6%20and%20ATP8%20expression%20to%20achieve%20a%20balanced%20output%20of%20ATP%20synthase%20genes%20encoded%20in%20nucleus%20and%20mitochondria%3B%20phosphor…	GO:0005739,GO:0005754,GO:0015986,GO:0016021,GO:0016887,GO:0042645,GO:0046933	chrII:37053-38690		425	3888	708	6458	460	7378	375	6037	1447	4435	1046	5170	322	7584	621	6243	172	5058
YBL100C	YBL100C	-	Dubious%20open%20reading%20frame%3B%20unlikely%20to%20encode%20a%20functional%20protein%2C%20based%20on%20available%20experimental%20and%20comparative%20sequence%20data%3B%20almost%20completely%20overlaps%20the%205%27%20end%20of%20ATP1	GO:0003674,GO:0005789,GO:0008150	chrII:36989-37303		30	37	37	83	19	71	14	126	219	41	39	137	4	125	18	37	11	82
YBL100W-C	YBL100W-C	YBL101W-C	Putative%20protein%20of%20unknown%20function%3B%20identified%20by%20gene-trapping%2C%20microarray-based%20expression%20analysis%2C%20and%20genome-wide%20homology%20searching	GO:0003674,GO:0005575,GO:0008150	chrII:28427-28546		4	5	5	4	1	6	5	7	20	8	2	7	6	10	2	4	0	9
YBL101C	YBL101C	ECM21,ART2	Protein%20involved%20in%20regulating%20endocytosis%20of%20plasma%20membrane%20proteins%3B%20identified%20as%20a%20substrate%20for%20ubiquitination%20by%20Rsp5p%20and%20deubiquitination%20by%20Ubp2p%3B%20promoter%20contains%20several%20Gcn4p%20binding%20elements%3B%20ECM21%20has%20a%20paralog%2C%20CSR2%2C%20that%20arose%20from%20the%20whole%20genome%20duplication	GO:0005737,GO:0031625,GO:0070086	chrII:24946-28299		121	303	318	440	108	416	161	651	662	428	277	941	258	1640	140	828	46	563
YBL102W	YBL102W	SFT2	Tetra-spanning%20membrane%20protein%20found%20mostly%20in%20the%20late%20Golgi%3B%20non-essential%3B%20can%20suppress%20some%20sed5%20alleles%3B%20may%20be%20part%20of%20the%20transport%20machinery%2C%20but%20precise%20function%20is%20unknown%3B%20similar%20to%20mammalian%20syntaxin%205	GO:0000138,GO:0000139,GO:0003674,GO:0016021,GO:0042147	chrII:24098-24745		48	666	63	865	29	904	40	982	151	875	99	1075	63	1994	59	1154	17	792
YBL103C	YBL103C	RTG3	bHLH%2FZip%20transcription%20factor%20for%20retrograde%20%28RTG%29%20and%20TOR%20pathways%3B%20forms%20a%20complex%20with%20another%20bHLH%2FZip%20protein%2C%20Rtg1p%2C%20to%20activate%20the%20pathways%3B%20target%20of%20Hog1p	GO:0000422,GO:0000981,GO:0001085,GO:0005634,GO:0005737,GO:0031930,GO:0042991,GO:0043565,GO:0045944,GO:0071400	chrII:22076-23536		34	284	53	673	31	731	46	771	379	510	57	933	56	1622	48	635	15	736
YBL104C	YBL104C	SEA4,YBL103C-A	Subunit%20of%20SEACAT%2C%20a%20subcomplex%20of%20the%20SEA%20complex%3B%20Sea4p%2C%20along%20with%20Rtc1p%20and%20Mtc5p%2C%20redundantly%20inhibit%20the%20TORC1%20inhibitory%20role%20of%20the%20Iml1p%2FSEACIT%20%28Iml1p-Npr2p-Npr3p%29%20subcomplex%2C%20a%20GAP%20for%20GTPase%20Gtr1p%20%28EGOC%20subunit%29%20in%20response%20to%20amino%20acid%20limitation%2C%20thereby%20resulting%20in%20activation%…	GO:0003674,GO:0005737,GO:0035859,GO:0097042,GO:1904263	chrII:18177-21293		26	163	100	308	37	268	48	406	166	253	89	412	62	480	26	246	22	257
YBL105C	YBL105C	PKC1,CLY15,CLY5,CLY7,HPO2,STT1,protein%20kinase%20C	Protein%20serine%2Fthreonine%20kinase%3B%20essential%20for%20cell%20wall%20remodeling%20during%20growth%3B%20localized%20to%20sites%20of%20polarized%20growth%20and%20the%20mother-daughter%20bud%20neck%3B%20homolog%20of%20the%20alpha%2C%20beta%2C%20and%20gamma%20isoforms%20of%20mammalian%20protein%20kinase%20C%20%28PKC%29	GO:0004697,GO:0005634,GO:0005737,GO:0005856,GO:0005886,GO:0006468,GO:0007015,GO:0007165,GO:0030242,GO:0030427,GO:0032165,GO:0032186,GO:0033962,GO:0035556,GO:0060211,GO:0060237	chrII:14241-17696		114	927	210	1443	126	1339	173	1271	1099	1246	351	1546	222	1501	131	1614	59	1368
YBL106C	YBL106C	SRO77,SNI2,SOP2,putative%20Rab%20GTPase-binding%20protein%20SRO77	Protein%20with%20roles%20in%20exocytosis%20and%20cation%20homeostasis%3B%20functions%20in%20docking%20and%20fusion%20of%20post-Golgi%20vesicles%20with%20plasma%20membrane%3B%20regulates%20cell%20proliferation%20and%20colony%20development%20via%20the%20Rho1-Tor1%20pathway%3B%20interacts%20with%20SNARE%20protein%20Sec9p%3B%20homolog%20of%20Drosophila%20lethal%20giant%20larvae%20tumor%20suppressor%3…	GO:0003674,GO:0005886,GO:0006887,GO:0006893	chrII:10847-13879		14	317	47	478	32	399	29	299	178	358	57	299	48	375	20	425	15	355
YBL107C	YBL107C	MIX23,MIC23	Mitochondrial%20intermembrane%20space%20protein%20of%20unknown%20function%3B%20imported%20via%20the%20MIA%20import%20machinery%3B%20contains%20an%20unusual%20twin%20cysteine%20motif%20%28CX13C%20CX14C%29	GO:0003674,GO:0005737,GO:0005739,GO:0005758,GO:0008150	chrII:9961-10551		18	310	15	721	12	575	21	664	82	551	23	642	10	529	18	440	4	516
YBL107W-A	YBL107W-A	-	Dubious%20open%20reading%20frame%3B%20unlikely%20to%20encode%20a%20functional%20protein%2C%20based%20on%20available%20experimental%20and%20comparative%20sequence%20data%3B%20completely%20overlaps%20the%20Ty2%20LTR%20YBLWdelta2%3B%20YBL107W-A%20has%20a%20paralog%2C%20YER138W-A%2C%20that%20arose%20from%20a%20single-locus%20duplication	GO:0003674,GO:0005575,GO:0008150	chrII:9268-9372		0	28	1	16	3	10	0	8	0	21	0	13	0	31	1	21	1	18
YBL108C-A	YBL108C-A	PAU9,seripauperin%20PAU9	Protein%20of%20unknown%20function%3B%20member%20of%20the%20seripauperin%20multigene%20family%20encoded%20mainly%20in%20subtelomeric%20regions	GO:0003674,GO:0005575,GO:0008150	chrII:7605-7733		0	1	0	0	0	0	0	0	0	0	0	0	0	0	0	2	0	1
YBL108W	YBL108W	-	Dubious%20open%20reading%20frame%3B%20unlikely%20to%20encode%20a%20functional%20protein%2C%20based%20on%20available%20experimental%20and%20comparative%20sequence%20data	GO:0003674,GO:0005575,GO:0008150	chrII:8177-8482		0	3	0	1	1	5	0	4	0	3	0	6	0	2	0	2	0	2
YBL109W	YBL109W	-	Dubious%20open%20reading%20frame%3B%20unlikely%20to%20encode%20a%20functional%20protein%2C%20based%20on%20available%20experimental%20and%20comparative%20sequence%20data	GO:0003674,GO:0005575,GO:0008150	chrII:5790-6125		1	4	1	10	1	8	2	6	11	5	1	2	0	5	0	4	1	5
YBL111C	YBL111C	-	Helicase-like%20protein%20encoded%20within%20the%20telomeric%20Y%27%20element%3B%20relocalizes%20from%20mitochondrion%20to%20cytoplasm%20upon%20DNA%20replication%20stress	GO:0003674,GO:0005739,GO:0008150	chrII:2907-5009		0	0	0	0	0	0	0	0	0	0	0	0	0	0	0	0	0	0
YBL112C	YBL112C	-	Putative%20protein%20of%20unknown%20function%3B%20YBL112C%20is%20contained%20within%20TEL02L	GO:0003674,GO:0005575,GO:0008150	chrII:2582-2899		0	0	0	0	0	0	0	0	0	0	0	0	0	0	0	0	0	0
YBL113C	YBL113C	-	Helicase-like%20protein%20encoded%20within%20the%20telomeric%20Y%27%20element	GO:0004386,GO:0005575,GO:0008150	chrII:280-2658		6	68	4	158	9	111	10	125	99	107	15	153	7	113	3	152	2	107
YBL113W-A	YBL113W-A	-	Dubious%20open%20reading%20frame%3B%20unlikely%20to%20encode%20a%20functional%20protein%2C%20based%20on%20available%20experimental%20and%20comparative%20sequence%20data%3B%20identified%20by%20gene-trapping%2C%20microarray-based%20expression%20analysis%2C%20and%20genome-wide%20homology%20searching	GO:0003674,GO:0005575,GO:0008150	chrII:646-1128		0	0	0	0	0	0	0	0	0	0	0	0	0	0	0	0	0	0
YBR001C	YBR001C	NTH2,alpha,alpha-trehalase%20NTH2	Putative%20neutral%20trehalase%2C%20required%20for%20thermotolerance%3B%20may%20mediate%20resistance%20to%20other%20cellular%20stresses%3B%20NTH2%20has%20a%20paralog%2C%20NTH1%2C%20that%20arose%20from%20the%20whole%20genome%20duplication	GO:0004555,GO:0005737,GO:0005739,GO:0005993	chrII:238941-241283		52	872	86	922	36	986	101	1077	493	1156	227	1954	100	1160	88	1477	33	922
YBR002C	YBR002C	RER2,ditrans,polycis-polyprenyl%20diphosphate%20synthase	Forms%20the%20dehydrodolichyl%20diphosphate%20syntase%20%28DDS%29%20complex%20with%20NUS1%3B%20major%20enzyme%20of%20polyprenol%20synthesis%20in%20both%20the%20endoplasmic%20reticulum%20%28ER%29%20and%20in%20lipid%20droplets%3B%20participates%20in%20ER%20protein%20sorting	GO:0004659,GO:0005783,GO:0005811,GO:0006486,GO:0006888,GO:0019408,GO:0045547,GO:1904423	chrII:241708-242568		25	269	33	548	23	489	56	749	148	423	72	567	63	821	21	441	8	501
YBR003W	YBR003W	COQ1,trans-hexaprenyltranstransferase	Hexaprenyl%20pyrophosphate%20synthetase%3B%20catalyzes%20the%20first%20step%20in%20ubiquinone%20%28coenzyme%20Q%29%20biosynthesis	GO:0000010,GO:0005739,GO:0006744	chrII:242809-244230		92	831	89	1229	62	1440	102	1339	371	1077	209	1465	76	1332	107	1566	25	956
YBR004C	YBR004C	GPI18,FMP44,GPI-anchor%20transamidase%20%20GPI18	Functional%20ortholog%20of%20human%20PIG-V%3B%20PIG-V%20is%20a%20mannosyltransferase%20that%20transfers%20the%20second%20mannose%20in%20glycosylphosphatidylinositol%20biosynthesis%3B%20the%20authentic%2C%20non-tagged%20protein%20was%20localized%20to%20mitochondria	GO:0000030,GO:0004584,GO:0005739,GO:0005783,GO:0006506,GO:0016021,GO:0030176,GO:0031501	chrII:244366-245667		12	285	29	584	28	672	32	936	76	469	40	702	30	1512	32	586	11	697
YBR005W	YBR005W	RCR1,SSH6	Protein%20of%20the%20ER%20membrane%20involved%20in%20cell%20wall%20chitin%20deposition%3B%20may%20function%20in%20the%20endosomal-vacuolar%20trafficking%20pathway%2C%20helping%20determine%20whether%20plasma%20membrane%20proteins%20are%20degraded%20or%20routed%20to%20the%20plasma%20membrane%3B%20RCR1%20has%20a%20paralog%2C%20RCR2%2C%20that%20arose%20from%20the%20whole%20genome%20duplication	GO:0003674,GO:0016192,GO:0030176,GO:0031505	chrII:245906-246547		19	591	27	745	24	925	50	1646	89	1044	83	1756	53	2502	42	1483	7	1292
YBR006W	YBR006W	UGA2,UGA5,succinate-semialdehyde%20dehydrogenase%20%28NAD%28P%29%28%2B%29%29	Succinate%20semialdehyde%20dehydrogenase%3B%20involved%20in%20the%20utilization%20of%20gamma-aminobutyrate%20%28GABA%29%20as%20a%20nitrogen%20source%3B%20part%20of%20the%204-aminobutyrate%20and%20glutamate%20degradation%20pathways%3B%20localized%20to%20the%20cytoplasm	GO:0005737,GO:0006540,GO:0009013,GO:0009450,GO:0034599	chrII:247010-248503		19	521	51	664	26	714	74	1053	161	746	116	1426	48	1344	66	1385	8	608
YBR007C	YBR007C	DSF2	Deletion%20suppressor%20of%20mpt5%20mutation%3B%20relocalizes%20from%20bud%20neck%20to%20cytoplasm%20upon%20DNA%20replication%20stress	GO:0003674,GO:0005934,GO:0008150	chrII:248806-251016		28	263	41	454	36	344	43	574	217	301	57	515	28	781	23	322	16	340
YBR008C	YBR008C	FLR1	Plasma%20membrane%20transporter%20of%20the%20major%20facilitator%20superfamily%3B%20member%20of%20the%2012-spanner%20drug%3AH%28%2B%29%20antiporter%20DHA1%20family%3B%20involved%20in%20efflux%20of%20fluconazole%2C%20diazaborine%2C%20benomyl%2C%20methotrexate%2C%20and%20other%20drugs%3B%20expression%20induced%20in%20cells%20treated%20with%20the%20mycotoxin%20patulin%3B%20relocalizes%20from%20nucle…	GO:0005634,GO:0005737,GO:0005886,GO:0006855,GO:0015244,GO:0016021	chrII:252563-254209		20	407	39	639	19	570	36	487	151	541	37	463	16	496	28	668	14	465
YBR009C	YBR009C	HHF1,histone%20H4	Histone%20H4%3B%20core%20histone%20protein%20required%20for%20chromatin%20assembly%20and%20chromosome%20function%3B%20one%20of%20two%20identical%20histone%20proteins%20%28see%20also%20HHF2%29%3B%20contributes%20to%20telomeric%20silencing%3B%20N-terminal%20domain%20involved%20in%20maintaining%20genomic%20integrity	GO:0000788,GO:0003677,GO:0006333,GO:0031298,GO:0034729,GO:0043935,GO:0061587	chrII:255373-255684		56	2639	130	4947	91	4944	140	5348	333	3252	148	2767	92	6930	78	3221	49	4565
YBR010W	YBR010W	HHT1,BUR5,SIN2,histone%20H3	Histone%20H3%3B%20core%20histone%20protein%20required%20for%20chromatin%20assembly%2C%20part%20of%20heterochromatin-mediated%20telomeric%20and%20HM%20silencing%3B%20one%20of%20two%20identical%20histone%20H3%20proteins%20%28see%20HHT2%29%3B%20regulated%20by%20acetylation%2C%20methylation%2C%20and%20phosphorylation%3B%20H3K14%20acetylation%20plays%20an%20important%20role%20in%20the%20unfolding%20of…	GO:0000788,GO:0003677,GO:0005634,GO:0006333,GO:0009303,GO:0031298,GO:0043505,GO:0043935,GO:0070911	chrII:256331-256741		66	2575	209	5192	135	6631	164	5689	140	3608	181	2770	67	7652	122	3531	71	5650
YBR011C	YBR011C	IPP1,PPA1,inorganic%20diphosphatase%20IPP1	Cytoplasmic%20inorganic%20pyrophosphatase%20%28PPase%29%3B%20homodimer%20that%20catalyzes%20the%20rapid%20exchange%20of%20oxygens%20from%20Pi%20with%20water%2C%20highly%20expressed%20and%20essential%20for%20viability%2C%20active-site%20residues%20show%20identity%20to%20those%20from%20E.%20coli%20PPase	GO:0004427,GO:0005634,GO:0005737,GO:0006796	chrII:257112-257975		921	13741	1139	17340	614	15553	830	19225	4015	15497	1706	20956	392	16474	903	16943	298	14379
YBR012C	YBR012C	-	Dubious%20open%20reading%20frame%3B%20unlikely%20to%20encode%20a%20functional%20protein%2C%20based%20on%20available%20experimental%20and%20comparative%20sequence%20data%3B%20expression%20induced%20by%20iron-regulated%20transcriptional%20activator%20Aft2p	GO:0003674,GO:0005575,GO:0008150	chrII:259147-259566		6	212	7	235	4	168	2	169	28	195	4	142	9	143	9	384	1	200
YBR013C	YBR013C	-	Putative%20protein%20of%20unknown%20function%3B%20haploid%20deletion%20mutant%20exhibits%20synthetic%20phenotype%20with%20alpha-synuclein	GO:0003674,GO:0005575,GO:0008150	chrII:265492-265881		8	262	3	222	2	195	5	190	41	287	13	224	3	325	7	335	1	130
YBR014C	YBR014C	GRX7,glutathione-disulfide%20reductase%20GRX7	Cis-golgi%20localized%20monothiol%20glutaredoxin%3B%20more%20similar%20in%20activity%20to%20dithiol%20than%20other%20monothiol%20glutaredoxins%3B%20involved%20in%20the%20oxidative%20stress%20response%3B%20does%20not%20bind%20metal%20ions%3B%20GRX7%20has%20a%20paralog%2C%20GRX6%2C%20that%20arose%20from%20the%20whole%20genome%20duplication	GO:0000324,GO:0004362,GO:0005794,GO:0005796,GO:0005801,GO:0016021,GO:0034599,GO:0042803	chrII:266725-267336		16	767	20	865	18	905	18	916	80	980	38	1029	13	1063	24	988	12	861
YBR015C	YBR015C	MNN2,CRV4,LDB8,TTP1,alpha-1,2-mannosyltransferase%20MNN2	Alpha-1%2C2-mannosyltransferase%3B%20responsible%20for%20addition%20of%20the%20first%20alpha-1%2C2-linked%20mannose%20to%20form%20the%20branches%20on%20the%20mannan%20backbone%20of%20oligosaccharides%2C%20localizes%20to%20an%20early%20Golgi%20compartment	GO:0000026,GO:0005794,GO:0006486	chrII:267710-269503		165	949	262	2066	162	1795	188	2076	929	1474	403	2103	134	2370	181	1577	59	1695
YBR016W	YBR016W	-	Tail-anchored%20plasma%20membrane%20protein%20with%20a%20conserved%20CYSTM%20module%3B%20predicted%20to%20be%20palmitoylated%3B%20has%20similarity%20to%20hydrophilins%2C%20which%20are%20involved%20in%20the%20adaptive%20response%20to%20hyperosmotic%20conditions%3B%20YBR016W%20has%20a%20paralog%2C%20YDL012C%2C%20that%20arose%20from%20the%20whole%20genome%20duplication	GO:0003674,GO:0005886,GO:0008150,GO:0033101,GO:0070250	chrII:270247-270633		50	963	38	1662	30	1640	41	1925	364	1301	61	2588	26	2474	49	1956	18	1773
YBR017C	YBR017C	KAP104	Transportin%20or%20cytosolic%20karyopherin%20beta%202%3B%20functions%20in%20the%20rg-nuclear%20localization%20signal-mediated%20nuclear%20import%2Freimport%20of%20mRNA-binding%20proteins%20Nab2p%20and%20Hrp1p%3B%20regulates%20asymmetric%20protein%20synthesis%20in%20daughter%20cells%20during%20mitosis	GO:0005829,GO:0005934,GO:0005935,GO:0006606,GO:0006609,GO:0008139,GO:0010458,GO:0016021,GO:0042991	chrII:270947-273703		59	913	177	1543	96	1210	96	1547	561	1188	187	1208	124	1643	61	987	44	1115
YBR018C	YBR018C	GAL7,UDP-glucose:hexose-1-phosphate%20uridylyltransferase	Galactose-1-phosphate%20uridyl%20transferase%3B%20synthesizes%20glucose-1-phosphate%20and%20UDP-galactose%20from%20UDP-D-glucose%20and%20alpha-D-galactose-1-phosphate%20in%20the%20second%20step%20of%20galactose%20catabolism%3B%20human%20homolog%20UGP2%20can%20complement%20yeast%20null%20mutant	GO:0005737,GO:0008108,GO:0033499	chrII:274427-275527		4	46	3	86	10	87	4	125	13	82	12	182	3	132	5	116	0	92
YBR019C	YBR019C	GAL10,bifunctional%20UDP-glucose%204-epimerase%2Faldose%201-epimerase	UDP-glucose-4-epimerase%3B%20catalyzes%20interconversion%20of%20UDP-galactose%20and%20UDP-D-glucose%20in%20galactose%20metabolism%3B%20also%20catalyzes%20conversion%20of%20alpha-D-glucose%20or%20alpha-D-galactose%20to%20their%20beta-anomers%3B%20human%20homolog%20GALE%20implicated%20in%20galactosemia%2C%20can%20complement%20yeast%20null%20mutant	GO:0003978,GO:0004034,GO:0005829,GO:0033499	chrII:276253-278352		8	118	17	129	13	99	34	199	91	126	24	204	7	131	18	204	6	126
YBR020W	YBR020W	GAL1,galactokinase	Galactokinase%3B%20phosphorylates%20alpha-D-galactose%20to%20alpha-D-galactose-1-phosphate%20in%20the%20first%20step%20of%20galactose%20catabolism%3B%20expression%20regulated%20by%20Gal4p%3B%20human%20homolog%20GALK2%20complements%20yeast%20null%20mutant%3B%20GAL1%20has%20a%20paralog%2C%20GAL3%2C%20that%20arose%20from%20the%20whole%20genome%20duplication	GO:0000411,GO:0004335,GO:0005737,GO:0033499,GO:0046835	chrII:279021-280607		4	90	13	160	12	153	4	128	36	119	13	122	12	143	8	186	1	134
YBR021W	YBR021W	FUR4,uracil%20permease	Plasma%20membrane%20localized%20uracil%20permease%3B%20expression%20is%20tightly%20regulated%20by%20uracil%20levels%20and%20environmental%20cues%3B%20conformational%20alterations%20induced%20by%20unfolding%20or%20substrate%20binding%20result%20in%20Rsp5p-mediated%20ubiquitination%20and%20degradation	GO:0005886,GO:0015505,GO:0015857,GO:0016021,GO:0045121,GO:0055085	chrII:281443-283344		6	119	19	185	7	167	13	173	53	121	19	143	7	263	11	153	3	141
YBR022W	YBR022W	POA1,ADP-ribose%201%27%27-phosphate%20phosphatase	Phosphatase%20that%20is%20highly%20specific%20for%20ADP-ribose%201%27%27-phosphate%3B%20a%20tRNA%20splicing%20metabolite%3B%20may%20have%20a%20role%20in%20regulation%20of%20tRNA%20splicing	GO:0005575,GO:0006388,GO:0016791,GO:0047407	chrII:283738-284271		6	199	12	334	8	359	11	470	51	309	32	479	6	507	11	304	7	277
YBR023C	YBR023C	CHS3,CAL1,CSD2,DIT101,KTI2,chitin%20synthase%20CHS3	Chitin%20synthase%20III%3B%20catalyzes%20the%20transfer%20of%20N-acetylglucosamine%20%28GlcNAc%29%20to%20chitin%3B%20required%20for%20synthesis%20of%20the%20majority%20of%20cell%20wall%20chitin%2C%20the%20chitin%20ring%20during%20bud%20emergence%2C%20and%20spore%20wall%20chitosan%3B%20contains%20overlapping%20di-leucine%20and%20di-acidic%20signals%20that%20mediate%2C%20respectively%2C%20intracell…	GO:0000131,GO:0004100,GO:0005628,GO:0005737,GO:0005935,GO:0016021,GO:0030476,GO:0034221,GO:0043332,GO:0045009	chrII:284428-287925		66	438	202	993	126	845	121	987	610	634	211	745	183	1374	88	570	74	767
YBR024W	YBR024W	SCO2,putative%20thioredoxin%20peroxidase%20SCO2	Protein%20anchored%20to%20mitochondrial%20inner%20membrane%3B%20may%20have%20a%20redundant%20function%20with%20Sco1p%20in%20delivery%20of%20copper%20to%20cytochrome%20c%20oxidase%3B%20interacts%20with%20Cox2p%3B%20SCO2%20has%20a%20paralog%2C%20SCO1%2C%20that%20arose%20from%20the%20whole%20genome%20duplication	GO:0005739,GO:0005740,GO:0006825,GO:0008379	chrII:289445-290350		31	655	27	787	20	800	25	559	140	690	60	802	21	568	35	1086	11	603
YBR025C	YBR025C	OLA1,Obg-like%20ATPase	P-loop%20ATPase%20with%20similarity%20to%20human%20OLA1%20and%20bacterial%20YchF%3B%20identified%20as%20specifically%20interacting%20with%20the%20proteasome%3B%20null%20mutant%20displays%20increased%20translation%20rate%20and%20increased%20readthrough%20of%20premature%20stop%20codons%3B%20protein%20abundance%20increases%20in%20response%20to%20hydrogen%20peroxide%20and%20to%20DNA%20replication%20s…	GO:0005737,GO:0008150,GO:0016887	chrII:290681-291865		415	5932	1180	9212	361	8643	437	10515	789	7223	823	8841	297	9238	348	5877	161	7761
YBR026C	YBR026C	ETR1,MRF1,MRF1%27	2-enoyl%20thioester%20reductase%3B%20member%20of%20the%20medium%20chain%20dehydrogenase%2Freductase%20family%3B%20localized%20to%20mitochondria%2C%20where%20it%20has%20a%20probable%20role%20in%20fatty%20acid%20synthesis%3B%20human%20MECR%20functionally%20complements%20the%20respiratory%20growth%20defect%20of%20the%20null%20mutant	GO:0005739,GO:0006633,GO:0009060,GO:0016631	chrII:292877-294019		85	1679	105	1769	64	1632	95	2117	324	1937	241	2813	57	1890	143	2730	37	1360
YBR027C	YBR027C	-	Dubious%20open%20reading%20frame%3B%20unlikely%20to%20encode%20a%20functional%20protein%2C%20based%20on%20available%20experimental%20and%20comparative%20sequence%20data	GO:0003674,GO:0005575,GO:0008150	chrII:294024-294356		1	39	1	35	1	38	2	31	2	31	4	31	1	34	0	33	4	32
YBR028C	YBR028C	YPK3,putative%20protein%20kinase%20YPK3	AGC%20kinase%3B%20phosphorylated%20by%20cAMP-dependent%20protein%20kinase%20%28PKA%29%20in%20a%20TORC1-dependent%20manner%3B%20directly%20phosphorylated%20by%20TORC1%3B%20phosphorylates%20ribosomal%20protein%20Rps6a%2Fb%20%28S6%29%2C%20in%20a%20TORC-dependent%20manner%3B%20undergoes%20autophosphorylation	GO:0004674,GO:0005737,GO:0018105,GO:0046777	chrII:294425-296002		31	196	101	555	44	423	46	618	387	325	80	505	39	789	47	356	15	440
YBR029C	YBR029C	CDS1,CDG1,phosphatidate%20cytidylyltransferase	Phosphatidate%20cytidylyltransferase%20%28CDP-diglyceride%20synthetase%29%3B%20an%20enzyme%20that%20catalyzes%20that%20conversion%20of%20CTP%20%2B%20phosphate%20into%20diphosphate%20%2B%20CDP-diaclglyerol%2C%20a%20critical%20step%20in%20the%20synthesis%20of%20all%20major%20yeast%20phospholipids%3B%20human%20homolog%20CDS1%20can%20complement%20yeast%20cds1%20null%20mutant	GO:0004605,GO:0005783,GO:0006658,GO:0016021,GO:0016024,GO:0046488,GO:0070319	chrII:296369-297742		51	343	98	961	47	874	42	1065	170	495	103	692	37	893	54	486	30	659
YBR030W	YBR030W	RKM3	Ribosomal%20lysine%20methyltransferase%3B%20specific%20for%20monomethylation%20of%20Rpl42ap%20and%20Rpl42bp%20%28lysine%2040%29%3B%20nuclear%20SET%20domain%20containing%20protein%3B%20relocalizes%20to%20the%20cytosol%20in%20response%20to%20hypoxia	GO:0005634,GO:0005829,GO:0016279,GO:0018026	chrII:298292-299950		21	212	33	500	15	509	26	500	127	277	54	371	33	471	26	287	8	426
YBR031W	YBR031W	RPL4A,L2A,L4,L4A,YL2,ribosomal%2060S%20subunit%20protein%20L4A,rp2	Ribosomal%2060S%20subunit%20protein%20L4A%3B%20N-terminally%20acetylated%3B%20homologous%20to%20mammalian%20ribosomal%20protein%20L4%20and%20bacterial%20L4%3B%20RPL4A%20has%20a%20paralog%2C%20RPL4B%2C%20that%20arose%20from%20the%20whole%20genome%20duplication	GO:0002181,GO:0003735,GO:0022625	chrII:300166-301254		654	16649	1019	19352	636	16382	678	15732	1387	19720	1731	13860	602	14990	580	16075	273	18540
YBR032W	YBR032W	-	Dubious%20open%20reading%20frame%3B%20unlikely%20to%20encode%20a%20functional%20protein%2C%20based%20on%20available%20experimental%20and%20comparative%20sequence%20data	GO:0003674,GO:0005575,GO:0008150	chrII:301519-301821		2	44	4	123	5	108	1	20	6	44	3	21	0	46	1	70	0	138
YBR033W	YBR033W	EDS1	Putative%20zinc%20cluster%20protein%2C%20predicted%20to%20be%20a%20transcription%20factor%3B%20not%20an%20essential%20gene%3B%20EDS1%20has%20a%20paralog%2C%20RGT1%2C%20that%20arose%20from%20the%20whole%20genome%20duplication	GO:0005575,GO:0008150,GO:0043565	chrII:301944-304703		12	175	25	273	8	212	29	234	100	257	42	351	17	237	23	405	10	289
YBR034C	YBR034C	HMT1,HCP1,ODP1,RMT1,protein-arginine%20omega-N%20%20methyltransferase%20HMT1	Nuclear%20SAM-dependent%20mono-%20and%20asymmetric%20methyltransferase%3B%20modifies%20hnRNPs%2C%20including%20Npl3p%20and%20Hrp1p%2C%20affecting%20their%20activity%20and%20nuclear%20export%3B%20methylates%20U1%20snRNP%20protein%20Snp1p%2C%20ribosomal%20protein%20Rps2p%2C%20and%20histones%20H3%20and%20H4%3B%20interacts%20genetically%20with%20genes%20encoding%20components%20of%20Rpd3%28L%29%20and%…	GO:0005634,GO:0006406,GO:0018216,GO:0032968,GO:0035241,GO:0035242,GO:0060567	chrII:304930-305976		33	301	120	1309	65	1342	62	946	123	468	58	339	58	1146	48	553	21	1095
YBR035C	YBR035C	PDX3,pyridoxamine-phosphate%20oxidase%20PDX3	Pyridoxine%20%28pyridoxamine%29%20phosphate%20oxidase%3B%20has%20homologs%20in%20E.%20coli%20and%20Myxococcus%20xanthus%3B%20transcription%20is%20under%20the%20general%20control%20of%20nitrogen%20metabolism	GO:0004733,GO:0005758,GO:0009443,GO:0010181	chrII:306269-306955		82	2924	167	2766	77	2690	73	2383	242	2965	193	3487	113	4661	133	3786	36	2269
YBR036C	YBR036C	CSG2,CLS2,mannosylinositol%20phosphorylceramide%20synthase%20regulatory%20subunit	Endoplasmic%20reticulum%20membrane%20protein%3B%20required%20for%20mannosylation%20of%20inositolphosphorylceramide%20and%20for%20growth%20at%20high%20calcium%20concentrations%3B%20protein%20abundance%20increases%20in%20response%20to%20DNA%20replication%20stress	GO:0006688,GO:0006874,GO:0016021,GO:0030176,GO:0030234	chrII:309081-310313		108	1174	171	2031	101	2055	147	2787	565	1604	321	2690	127	3431	135	2218	49	1855
YBR037C	YBR037C	SCO1,Cu-binding%20protein%20SCO1,PET161	Copper-binding%20protein%20of%20mitochondrial%20inner%20membrane%3B%20required%20for%20cytochrome%20c%20oxidase%20activity%20and%20respiration%3B%20may%20function%20to%20deliver%20copper%20to%20cytochrome%20c%20oxidase%3B%20similar%20to%20thioredoxins%3B%20SCO1%20has%20a%20paralog%2C%20SCO2%2C%20that%20arose%20from%20the%20whole%20genome%20duplication	GO:0005507,GO:0005739,GO:0005743,GO:0006461,GO:0006825,GO:0008379,GO:0051775	chrII:310565-311452		40	576	43	779	30	800	57	730	239	935	95	887	31	569	65	1320	10	694
YBR038W	YBR038W	CHS2,chitin%20synthase%20CHS2	Chitin%20synthase%20II%3B%20catalyzes%20transfer%20of%20N-acetylglucosamine%20%28GlcNAc%29%20to%20chitin%20upon%20activation%20of%20zymogenic%20form%3B%20required%20for%20chitin%20synthesis%20in%20the%20primary%20septum%20during%20cytokinesis%3B%20localization%20regulated%20by%20Cdk1p%20during%20mitosis%3B%20phosphorylation%20by%20Dbf2p%20kinase%20regulates%20its%20dynamics%20and%20chitin%20synth…	GO:0000916,GO:0004100,GO:0005935,GO:0006031,GO:0016021	chrII:311898-314789		100	584	245	1066	90	864	54	711	568	715	153	525	80	755	102	799	37	765
YBR039W	YBR039W	ATP3,F1F0%20ATP%20synthase%20subunit%20gamma	Gamma%20subunit%20of%20the%20F1%20sector%20of%20mitochondrial%20F1F0%20ATP%20synthase%3B%20F1F0%20ATP%20synthase%20is%20a%20large%2C%20evolutionarily%20conserved%20enzyme%20complex%20required%20for%20ATP%20synthesis	GO:0005739,GO:0005756,GO:0015986,GO:0016021,GO:0016887,GO:0046933,GO:0046961	chrII:315575-316510		127	1076	190	1900	108	2163	130	2701	682	1255	270	2803	62	2842	212	1665	46	1691
YBR040W	YBR040W	FIG1	Integral%20membrane%20protein%20required%20for%20efficient%20mating%3B%20may%20participate%20in%20or%20regulate%20the%20low%20affinity%20Ca2%2B%20influx%20system%2C%20which%20affects%20intracellular%20signaling%20and%20cell-cell%20fusion%20during%20mating	GO:0000753,GO:0000755,GO:0003674,GO:0009277,GO:0016021,GO:0043332	chrII:316968-317864		1	33	6	111	4	87	0	103	23	188	8	135	0	18	4	112	2	162
YBR041W	YBR041W	FAT1,long-chain%20fatty%20acid%20transporter%20FAT1	Very%20long%20chain%20fatty%20acyl-CoA%20synthetase%20and%20fatty%20acid%20transporter%3B%20activates%20imported%20fatty%20acids%20with%20a%20preference%20for%20very%20long%20lengths%20%28C20-C26%29%3B%20has%20a%20separate%20function%20in%20the%20transport%20of%20long%20chain%20fatty%20acids	GO:0000038,GO:0005324,GO:0005777,GO:0005783,GO:0005811,GO:0015909,GO:0016021,GO:0031235,GO:0031957	chrII:318266-320275		77	509	167	1184	83	1001	65	1121	322	736	192	952	75	1273	88	692	38	744
YBR042C	YBR042C	CST26,PSI1,putative%20acyltransferase	Putative%20transferase%20involved%20in%20phospholipid%20biosynthesis%3B%20required%20for%20incorporation%20of%20stearic%20acid%20into%20phosphatidylinositol%3B%20affects%20chromosome%20stability%20when%20overexpressed%3B%20CST26%20has%20a%20paralog%2C%20YDR018C%2C%20that%20arose%20from%20the%20whole%20genome%20duplication	GO:0005811,GO:0008654,GO:0016746	chrII:320416-321609		16	196	52	493	16	427	39	687	85	241	66	369	24	699	29	270	11	401
YBR043C	YBR043C	QDR3,AQR2	Multidrug%20transporter%20of%20the%20major%20facilitator%20superfamily%3B%20member%20of%20the%2012-spanner%20drug%3AH%28%2B%29%20antiporter%20DHA1%20family%3B%20has%20a%20role%20in%20polyamine%20homeostasis%3B%20involved%20in%20spore%20wall%20asembly%3B%20sequence%20similarity%20to%20DTR1%20and%20QDR1%2C%20and%20the%20triple%20mutant%20dtr1%20qdr1%20qdr3%20exhibits%20reduced%20dityrosine%20fluore…	GO:0005886,GO:0006855,GO:0010509,GO:0015203,GO:0015238,GO:0016021,GO:0030476	chrII:321876-323945		39	564	40	868	49	828	42	806	210	670	88	843	81	1918	30	804	18	764
YBR044C	YBR044C	TCM62	Protein%20involved%20in%20assembly%20of%20the%20succinate%20dehydrogenase%20complex%3B%20mitochondrial%3B%20putative%20chaperone	GO:0005739,GO:0005743,GO:0034553,GO:0051082,GO:0051131	chrII:324341-326059		19	399	41	687	38	575	29	741	187	543	69	745	52	902	30	597	8	496
YBR045C	YBR045C	GIP1,protein%20phosphatase%20regulator%20GIP1	Meiosis-specific%20regulatory%20subunit%20of%20the%20Glc7p%20protein%20phosphatase%3B%20regulates%20spore%20wall%20formation%20and%20septin%20organization%2C%20required%20for%20expression%20of%20some%20late%20meiotic%20genes%20and%20for%20normal%20localization%20of%20Glc7p	GO:0000164,GO:0005628,GO:0008157,GO:0008599,GO:0030476,GO:0043666	chrII:328173-330092		6	107	7	105	9	149	15	115	30	116	20	215	36	506	5	132	2	85
YBR046C	YBR046C	ZTA1	NADPH-dependent%20quinone%20reductase%3B%20GFP-tagged%20protein%20localizes%20to%20the%20cytoplasm%20and%20nucleus%3B%20has%20similarity%20to%20E.%20coli%20quinone%20oxidoreductase%20and%20to%20human%20zeta-crystallin	GO:0003960,GO:0005634,GO:0005737,GO:0017091,GO:0032440,GO:0034599	chrII:330507-331511		87	1120	70	1031	51	1079	80	1102	465	1202	163	2276	84	2031	105	1842	15	949
YBR047W	YBR047W	FMP23	Putative%20protein%20of%20unknown%20function%3B%20proposed%20to%20be%20involved%20in%20iron%20or%20copper%20homeostasis%3B%20the%20authentic%2C%20non-tagged%20protein%20is%20detected%20in%20highly%20purified%20mitochondria%20in%20high-throughput%20studies	GO:0003674,GO:0005739,GO:0008150	chrII:331833-332360		6	733	12	452	7	467	12	301	17	769	25	673	15	1575	14	997	7	469
YBR048W	YBR048W	RPS11B,S11B,S17,S18B,YS12,ribosomal%2040S%20subunit%20protein%20S11B,rp41B	Protein%20component%20of%20the%20small%20%2840S%29%20ribosomal%20subunit%3B%20homologous%20to%20mammalian%20ribosomal%20protein%20S11%20and%20bacterial%20S17%3B%20RPS11B%20has%20a%20paralog%2C%20RPS11A%2C%20that%20arose%20from%20the%20whole%20genome%20duplication	GO:0000028,GO:0000462,GO:0002181,GO:0003735,GO:0022627,GO:0030686	chrII:332831-333812		238	2476	643	4578	349	3887	341	8474	538	4240	613	7004	172	9077	196	2387	146	4446
YBR049C	YBR049C	REB1,DNA-binding%20protein%20REB1,GRF2	RNA%20polymerase%20I%20enhancer%20binding%20protein%3B%20DNA%20binding%20protein%20that%20binds%20to%20genes%20transcribed%20by%20both%20RNA%20polymerase%20I%20and%20RNA%20polymerase%20II%3B%20required%20for%20termination%20of%20RNA%20polymerase%20I%20transcription%3B%20Reb1p%20bound%20to%20DNA%20acts%20to%20block%20RNA%20polymerase%20II%20readthrough%20transcription	GO:0005654,GO:0006357,GO:0006363,GO:0006369,GO:0043565	chrII:334386-336818		74	544	90	1032	72	907	81	1215	530	697	158	1211	48	1175	70	826	35	791
YBR050C	YBR050C	REG2,protein%20phosphatase%20regulator%20REG2	Regulatory%20subunit%20of%20the%20Glc7p%20type-1%20protein%20phosphatase%3B%20involved%20with%20Reg1p%2C%20Glc7p%2C%20and%20Snf1p%20in%20regulation%20of%20glucose-repressible%20genes%2C%20also%20involved%20in%20glucose-induced%20proteolysis%20of%20maltose%20permease%3B%20REG2%20has%20a%20paralog%2C%20REG1%2C%20that%20arose%20from%20the%20whole%20genome%20duplication	GO:0000122,GO:0000164,GO:0008599	chrII:337183-338199		20	1039	6	547	25	718	13	309	146	1077	40	1039	8	111	40	1819	11	1051
YBR051W	YBR051W	-	Dubious%20open%20reading%20frame%3B%20unlikely%20to%20encode%20a%20functional%20protein%2C%20based%20on%20available%20experimental%20and%20comparative%20sequence%20data%3B%20partially%20overlaps%20the%20REG2%2FYBR050C%20regulatory%20subunit%20of%20the%20Glc7p%20type-1%20protein%20phosphatase	GO:0003674,GO:0005575,GO:0008150	chrII:337988-338338		0	20	0	31	1	31	1	13	3	37	2	38	2	12	3	37	0	49
YBR052C	YBR052C	RFS1,flavodoxin-like%20fold%20family%20protein	Protein%20of%20unknown%20function%3B%20member%20of%20a%20flavodoxin-like%20fold%20protein%20family%20that%20includes%20Pst2p%20and%20Ycp4p%3B%20green%20fluorescent%20protein%20%28GFP%29-fusion%20protein%20localizes%20to%20the%20cytoplasm%20in%20a%20punctate%20pattern%3B%20RFS1%20has%20a%20paralog%2C%20PST2%2C%20that%20arose%20from%20the%20whole%20genome%20duplication	GO:0003674,GO:0005737,GO:0008150,GO:0045121	chrII:338720-339352		94	3184	121	3063	88	3214	132	3055	211	3784	274	4474	84	2846	233	5723	25	3264
YBR053C	YBR053C	-	Putative%20protein%20of%20unknown%20function%3B%20induced%20by%20cell%20wall%20perturbation	GO:0003674,GO:0005575,GO:0008150	chrII:339675-340751		61	2232	64	1513	34	1505	63	1878	300	2311	211	2887	45	1530	101	2912	17	1142
YBR054W	YBR054W	YRO2	Protein%20with%20a%20putative%20role%20in%20response%20to%20acid%20stress%3B%20null%20mutant%20is%20sensitive%20to%20acetic%20acid%3B%20transcription%20is%20regulated%20by%20Haa1p%20and%20induced%20in%20the%20presence%20of%20acetic%20acid%3B%20protein%20observed%20in%20plasma%20membrane%20foci%20in%20the%20presence%20of%20acetic%20acid%3B%20the%20authentic%2C%20non-tagged%20protein%20is%20detecte…	GO:0003674,GO:0005739,GO:0005886,GO:0005933,GO:0008150,GO:0016021	chrII:343101-344135		73	136	71	311	32	294	59	1511	83	140	169	1181	93	5854	264	661	10	281
YBR055C	YBR055C	PRP6,RNA6,TSM7269,U4%2FU6-U5%20snRNP%20complex%20subunit%20PRP6	Splicing%20factor%3B%20component%20of%20the%20U4%2FU6-U5%20snRNP%20complex	GO:0000398,GO:0003674,GO:0046540,GO:0071001	chrII:344602-347301		27	463	40	732	38	605	53	614	304	716	74	630	57	792	45	573	21	645
YBR056C-B	YBR056C-B	-	Dubious%20open%20reading%20frame%3B%20unlikely%20to%20encode%20a%20functional%20protein%2C%20based%20on%20available%20experimental%20and%20comparative%20sequence%20data%3B%20almost%20completely%20overlaps%20the%20dubious%20ORF%20YBR056W-A	GO:0003674,GO:0005575,GO:0008150	chrII:351293-351451		0	0	0	0	0	0	0	0	0	0	0	0	0	0	0	0	0	0
YBR056W	YBR056W	17-beta-hydroxysteroid%20dehydrogenase-like%20protein	Putative%20glycoside%20hydrolase%20of%20the%20mitochondrial%20intermembrane%20space	GO:0003674,GO:0005737,GO:0005758,GO:0008150	chrII:347879-349384		139	3152	160	2302	86	2365	139	3038	518	3283	419	4236	79	3081	225	4614	39	2233
YBR056W-A	YBR056W-A	-	Protein%20of%20unknown%20function%3B%20mRNA%20identified%20as%20translated%20by%20ribosome%20profiling%20data%3B%20partially%20overlaps%20dubious%20ORF%20YBR056C-B%3B%20YBR056W-A%20has%20a%20paralog%2C%20YDR034W-B%2C%20that%20arose%20from%20the%20whole%20genome%20duplication	GO:0003674,GO:0005575,GO:0008150	chrII:351255-351455		0	8	3	13	0	12	2	33	2	16	0	25	1	66	0	8	0	25
YBR057C	YBR057C	MUM2,SPOT8	Protein%20essential%20for%20meiotic%20DNA%20replication%20and%20sporulation%3B%20cytoplasmic%20protein%3B%20subunit%20of%20the%20MIS%20complex%20which%20controls%20mRNA%20methylation%20during%20during%20the%20induction%20of%20sporulation%3B%20also%20interacts%20with%20Orc2p%2C%20which%20is%20a%20component%20of%20the%20origin%20recognition%20complex	GO:0005515,GO:0005737,GO:0006279,GO:0007126,GO:0036396,GO:0080009,GO:2000221	chrII:352193-353293		23	706	53	1133	34	981	28	873	167	908	58	947	21	859	45	1017	16	989
YBR058C	YBR058C	UBP14,GID6,ubiquitin-specific%20protease%20UBP14	Ubiquitin-specific%20protease%3B%20specifically%20disassembles%20unanchored%20ubiquitin%20chains%3B%20involved%20in%20fructose-1%2C6-bisphosphatase%20%28Fbp1p%29%20degradation%3B%20similar%20to%20human%20isopeptidase%20T	GO:0004843,GO:0005737,GO:0043161,GO:0045721	chrII:353672-356017		43	590	141	1001	79	902	56	1142	347	713	159	1253	84	1261	71	843	24	839
YBR058C-A	YBR058C-A	TSC3	Protein%20that%20stimulates%20the%20activity%20of%20serine%20palmitoyltransferase%3B%20involved%20in%20sphingolipid%20biosynthesis%3B%20Lcb1p%20and%20Lcb2p%20are%20the%20two%20components%20of%20serine%20palmitoyltransferase	GO:0006666,GO:0008047,GO:0035339,GO:0090154	chrII:356324-356566		5	654	29	1074	22	913	16	1026	46	865	32	900	21	1168	18	840	9	809
YBR059C	YBR059C	AKL1,serine%2Fthreonine%20protein%20kinase%20AKL1	Ser-Thr%20protein%20kinase%3B%20member%20%28with%20Ark1p%20and%20Prk1p%29%20of%20the%20Ark%20kinase%20family%3B%20involved%20in%20endocytosis%20and%20actin%20cytoskeleton%20organization	GO:0004672,GO:0005628,GO:0005737,GO:0005935,GO:0006468,GO:0030036,GO:0030100	chrII:356861-360187		155	754	187	1199	146	1059	179	1558	1499	957	476	1786	211	2285	182	1351	62	963
YBR060C	YBR060C	ORC2,RRR1,SIR5,origin%20recognition%20complex%20subunit%202	Subunit%20of%20the%20origin%20recognition%20complex%20%28ORC%29%3B%20ORC%20directs%20DNA%20replication%20by%20binding%20to%20replication%20origins%20and%20is%20also%20involved%20in%20transcriptional%20silencing%3B%20interacts%20with%20Spp1p%20and%20with%20trimethylated%20histone%20H3%3B%20phosphorylated%20by%20Cdc28p	GO:0003682,GO:0003688,GO:0005656,GO:0005664,GO:0006267,GO:0006270,GO:0006348,GO:0030466,GO:0031261,GO:0051568	chrII:360652-362514		32	356	50	636	46	491	75	1017	197	461	112	1049	31	806	35	410	14	526
YBR061C	YBR061C	TRM7,tRNA%20methyltransferase%20TRM7	2%27-O-ribose%20methyltransferase%3B%20methylates%20the%202%27-O-ribose%20of%20tRNA-Phe%2C%20tRNA-Trp%2C%20and%20tRNA-Leu%20at%20positions%20C32%20and%20N34%20of%20tRNA%20anticodon%20loop%3B%20crucial%20biological%20role%20likely%20modification%20of%20tRNA-Phe%3B%20interacts%20with%20Trm732p%20and%20Rtt10p%20in%202%27-O-methylation%20of%20C32%20and%20N34%20substrate%20tRNAs%2C%20respectively%3B%2…	GO:0002181,GO:0005737,GO:0008175,GO:0030488	chrII:364787-365719		24	206	46	495	16	461	29	587	36	223	33	321	28	710	24	263	5	426
YBR062C	YBR062C	-	Protein%20of%20unknown%20function%20that%20interacts%20with%20Msb2p%3B%20may%20play%20a%20role%20in%20activation%20of%20the%20filamentous%20growth%20pathway	GO:0003674,GO:0005575,GO:0008150	chrII:365976-366600		10	558	11	554	7	529	17	603	41	643	22	721	15	752	20	706	9	536
YBR063C	YBR063C	-	Putative%20protein%20of%20unknown%20function%3B%20YBR063C%20is%20not%20an%20essential%20gene	GO:0003674,GO:0005575,GO:0008150	chrII:366970-368184		7	357	10	332	11	332	15	265	37	360	17	222	15	367	9	419	6	236
YBR064W	YBR064W	-	Dubious%20open%20reading%20frame%3B%20unlikely%20to%20encode%20a%20functional%20protein%2C%20based%20on%20available%20experimental%20and%20comparative%20sequence%20data%3B%20partially%20overlaps%20the%20uncharacterized%20ORF%20YBR063C	GO:0003674,GO:0005575,GO:0008150	chrII:367763-368191		0	0	0	1	0	1	0	0	1	1	0	2	0	2	0	0	0	0
YBR065C	YBR065C	ECM2,SLT11	Pre-mRNA%20splicing%20factor%3B%20facilitates%20the%20cooperative%20formation%20of%20U2%2FU6%20helix%20II%20in%20association%20with%20stem%20II%20in%20the%20spliceosome%2C%20function%20may%20be%20regulated%20by%20Slu7p	GO:0000398,GO:0003674,GO:0005634	chrII:368584-369678		17	128	19	128	12	92	20	211	135	129	39	254	25	203	22	181	10	135
YBR066C	YBR066C	NRG2	Transcriptional%20repressor%3B%20mediates%20glucose%20repression%20and%20negatively%20regulates%20filamentous%20growth%3B%20activated%20in%20stochastic%20pulses%20of%20nuclear%20localization%20in%20response%20to%20low%20glucose	GO:0000433,GO:0005634,GO:0007124,GO:0043565,GO:0043709,GO:1900460,GO:1900464,GO:2000218	chrII:370037-370699		13	292	13	606	16	561	23	588	100	434	12	523	6	425	19	689	6	631
YBR067C	YBR067C	TIP1,putative%20lipase	Major%20cell%20wall%20mannoprotein%20with%20possible%20lipase%20activity%3B%20transcription%20is%20induced%20by%20heat-%20and%20cold-shock%3B%20member%20of%20the%20Srp1p%2FTip1p%20family%20of%20serine-alanine-rich%20proteins	GO:0005199,GO:0009277,GO:0016298,GO:0031505	chrII:372103-372735		497	7971	303	9440	245	8474	99	5020	1308	5362	242	5722	87	4326	603	16555	131	8000
YBR068C	YBR068C	BAP2,branched-chain%20amino%20acid%20permease%20BAP2	High-affinity%20leucine%20permease%3B%20functions%20as%20a%20branched-chain%20amino%20acid%20permease%20involved%20in%20uptake%20of%20leucine%2C%20isoleucine%20and%20valine%3B%20contains%2012%20predicted%20transmembrane%20domains%3B%20BAP2%20has%20a%20paralog%2C%20BAP3%2C%20that%20arose%20from%20the%20whole%20genome%20duplication	GO:0005886,GO:0006865,GO:0015171,GO:0016021,GO:0055085	chrII:373861-375690		209	2291	322	3636	258	3944	436	5773	1652	3203	740	5472	630	12270	298	4593	147	4315
YBR069C	YBR069C	TAT1,TAP1,VAP1,amino%20acid%20transporter%20TAT1	Amino%20acid%20transporter%20for%20valine%2C%20leucine%2C%20isoleucine%2C%20and%20tyrosine%3B%20low-affinity%20tryptophan%20and%20histidine%20transporter%3B%20overexpression%20confers%20FK506%20and%20FTY720%20resistance%3B%20protein%20abundance%20increases%20in%20response%20to%20DNA%20replication%20stress	GO:0005886,GO:0006865,GO:0015171,GO:0015827,GO:0015828,GO:0016021,GO:0022893,GO:0055085	chrII:376574-378433		107	959	255	2482	159	2274	189	2417	576	1543	265	1587	152	2371	178	1887	96	2478
YBR070C	YBR070C	ALG14,N-acetylglucosaminyldiphosphodolichol%20N-acetylglucosaminyltransferase%20anchoring%20subunit%20ALG14	Component%20of%20UDP-GlcNAc%20transferase%3B%20required%20for%20second%20step%20of%20dolichyl-linked%20oligosaccharide%20synthesis%3B%20anchors%20catalytic%20subunit%20Alg13p%20to%20ER%20membrane%3B%20similar%20to%20bacterial%20and%20human%20glycosyltransferases%3B%20both%20human%20homologs%20ALG13%20and%20ALG14%20are%20required%20to%20complement%20yeast%20alg14%20mutant	GO:0004577,GO:0006488,GO:0030176,GO:0031227,GO:0042175,GO:0043495,GO:0043541	chrII:379221-379934		12	350	14	560	12	504	28	537	59	462	36	526	23	553	15	390	4	430
YBR071W	YBR071W	-	Protein%20of%20unknown%20function%20found%20in%20the%20cytoplasm%20and%20bud%20neck%3B%20mRNA%20expression%20may%20be%20regulated%20by%20the%20cell%20cycle%20and%2For%20cell%20wall%20stress%3B%20overexpression%20of%20YBR071W%20affects%20endocytic%20protein%20trafficking	GO:0003674,GO:0005737,GO:0005935,GO:0008150	chrII:380411-381046		21	377	16	650	17	619	36	819	84	589	59	1083	18	867	19	790	6	567
YBR072C-A	YBR072C-A	-	Putative%20protein%20of%20unknown%20function%3B%20identified%20by%20fungal%20homology%20and%20RT-PCR	GO:0003674,GO:0005575,GO:0008150	chrII:382860-383021		0	5	0	10	1	3	0	3	0	4	2	7	0	1	0	13	0	2
YBR072W	YBR072W	HSP26,chaperone%20protein%20HSP26	Small%20heat%20shock%20protein%20%28sHSP%29%20with%20chaperone%20activity%3B%20forms%20hollow%2C%20sphere-shaped%20oligomers%20that%20suppress%20unfolded%20proteins%20aggregation%3B%20long-lived%20protein%20that%20is%20preferentially%20retained%20in%20mother%20cells%20and%20forms%20cytoplasmic%20foci%3B%20oligomer%20activation%20requires%20heat-induced%20conformational%20change%3B%20also%20has%20…	GO:0003729,GO:0005634,GO:0005737,GO:0005739,GO:0006457,GO:0010494,GO:0034605,GO:0051082	chrII:382030-382674		258	8587	63	2433	66	2000	155	5504	372	9401	733	22299	23	1787	1584	38925	29	2832
YBR073W	YBR073W	RDH54,DNA-dependent%20ATPase%20RDH54,TID1	DNA-dependent%20ATPase%3B%20DNA%20recombination%2Frepair%20translocase%2C%20supercoils%20DNA%20and%20promotes%20DNA%20strand%20opening%3B%20stimulates%20strand%20exchange%20by%20modifying%20dsDNA%20topology%3B%20involved%20in%20recombinational%20repair%20of%20DNA%20double-strand%20breaks%20%28DSBs%29%20during%20mitosis%20and%20meiosis%3B%20phosphorylated%20in%20Mec1p-%2C%20Rad53p-dependent%20way%…	GO:0003690,GO:0005634,GO:0006281,GO:0006310,GO:0007131,GO:0008094,GO:0015616,GO:0030491,GO:0032392,GO:0032508,GO:0045144	chrII:383112-385988		72	819	159	1391	88	1156	82	1223	683	979	173	714	64	1123	70	850	43	887
YBR074W	YBR074W	PFF1,YBR075W	Multi-spanning%20vacuolar%20membrane%20protease%3B%20glycosylated%20transmembrane%20protein%20bearing%20homology%20to%20the%20M28%20family%20of%20metalloproteases%3B%20has%20a%20lumenal-facing%20protease%20domain%3B%20proposed%20role%20in%20vacuole%20physiology	GO:0000329,GO:0003674,GO:0008150	chrII:386286-389216		55	660	141	1317	114	1050	59	950	389	959	161	660	57	1014	61	838	32	987
YBR076C-A	YBR076C-A	-	Dubious%20open%20reading%20frame%3B%20unlikely%20to%20encode%20a%20functional%20protein%2C%20based%20on%20available%20experimental%20and%20comparative%20sequence%20data%3B%20partially%20overlaps%20verified%20gene%20ECM8%3B%20identified%20by%20fungal%20homology%20and%20RT-PCR	GO:0003674,GO:0005575,GO:0008150	chrII:391351-391617		6	174	5	270	6	254	11	177	24	222	11	249	4	235	13	253	4	228
YBR076W	YBR076W	ECM8	Non-essential%20protein%20of%20unknown%20function	GO:0003674,GO:0005575,GO:0008150	chrII:390227-391291		2	127	2	116	3	143	7	90	7	128	8	145	12	203	0	122	0	138
YBR077C	YBR077C	SLM4,EGO3,GSE1,NIR1	Component%20of%20the%20EGO%20and%20GSE%20complexes%3B%20essential%20for%20integrity%20and%20function%20of%20EGO%3B%20EGO%20is%20involved%20in%20the%20regulation%20of%20microautophagy%20and%20GSE%20is%20required%20for%20proper%20sorting%20of%20amino%20acid%20permease%20Gap1p%3B%20gene%20exhibits%20synthetic%20genetic%20interaction%20with%20MSS4	GO:0000329,GO:0003674,GO:0005737,GO:0007165,GO:0016237,GO:0031902,GO:0034448	chrII:391805-392293		11	606	34	752	11	654	28	706	136	726	56	893	35	727	41	758	11	664
YBR078W	YBR078W	ECM33	GPI-anchored%20protein%20of%20unknown%20function%3B%20possible%20role%20in%20apical%20bud%20growth%3B%20GPI-anchoring%20on%20the%20plasma%20membrane%20crucial%20to%20function%3B%20phosphorylated%20in%20mitochondria%3B%20similar%20to%20Sps2p%3B%20ECM33%20has%20a%20paralog%2C%20PST1%2C%20that%20arose%20from%20the%20whole%20genome%20duplication	GO:0003674,GO:0005739,GO:0005886,GO:0009277,GO:0031505	chrII:393123-394742		634	2450	1278	6932	606	7298	696	11837	1667	3832	1276	6339	301	8939	677	4593	289	5542
YBR079C	YBR079C	RPG1,TIF32,translation%20initiation%20factor%20eIF3%20subunit%20a	eIF3a%20subunit%20of%20the%20eukaryotic%20translation%20initiation%20factor%203%20%28eIF3%29%3B%20subunit%20of%20the%20core%20complex%20of%20eIF3%3B%20essential%20for%20translation%3B%20part%20of%20a%20Prt1p-Rpg1p-Nip1p%20subcomplex%20that%20stimulates%20binding%20of%20mRNA%20and%20tRNA%28i%29Met%20to%20ribosomes%3B%20involved%20in%20translation%20reinitiation%3B%20eIF3%20is%20also%20involved%20i…	GO:0000131,GO:0002188,GO:0003729,GO:0003743,GO:0005737,GO:0005852,GO:0006413,GO:0010494,GO:0043614	chrII:395383-398277		194	3372	523	6801	438	5660	242	5203	1226	4958	604	4044	224	5440	210	3504	220	5919
YBR080C	YBR080C	SEC18,AAA%20family%20ATPase%20SEC18,ANU4	AAA%20ATPase%20and%20SNARE%20disassembly%20chaperone%3B%20required%20for%20vesicular%20transport%20between%20ER%20and%20Golgi%2C%20the%20%27priming%27%20step%20in%20homotypic%20vacuole%20fusion%2C%20autophagy%2C%20and%20protein%20secretion%3B%20releases%20Sec17p%20from%20SNAP%20complexes%3B%20has%20similarity%20to%20mammalian%20N-ethylmaleimide-sensitive%20factor%20%28NSF%29	GO:0000045,GO:0005794,GO:0016236,GO:0016887,GO:0035494,GO:0042144,GO:0043001,GO:0043332,GO:0048211,GO:0048219,GO:0048280	chrII:398614-400890		178	1293	252	1954	139	1685	110	1825	587	1744	292	1805	94	1872	169	1580	67	1590
YBR081C	YBR081C	SPT7,GIT2,SAGA%20histone%20acetyltransferase%20complex%20subunit%20SPT7	Subunit%20of%20the%20SAGA%20transcriptional%20regulatory%20complex%3B%20involved%20in%20proper%20assembly%20of%20the%20complex%3B%20also%20present%20as%20a%20C-terminally%20truncated%20form%20in%20the%20SLIK%2FSALSA%20transcriptional%20regulatory%20complex	GO:0000124,GO:0000747,GO:0005198,GO:0005739,GO:0006461,GO:0016568,GO:0016573,GO:0046695	chrII:401253-405251		61	718	118	1127	91	959	93	890	646	956	177	980	89	1110	63	866	43	1025
YBR082C	YBR082C	UBC4,E2%20ubiquitin-conjugating%20protein%20UBC4	Ubiquitin-conjugating%20enzyme%20%28E2%29%3B%20key%20E2%20partner%20with%20Ubc1p%20for%20the%20anaphase-promoting%20complex%20%28APC%29%3B%20mediates%20degradation%20of%20abnormal%20or%20excess%20proteins%2C%20including%20calmodulin%20and%20histone%20H3%3B%20regulates%20levels%20of%20DNA%20Polymerase-%7Balpha%7D%20to%20promote%20efficient%20and%20accurate%20DNA%20replication%3B%20interacts%20with…	GO:0000209,GO:0000502,GO:0004842,GO:0006513,GO:0016567,GO:0030674,GO:0034605,GO:0043130,GO:0043162,GO:0071629	chrII:406628-407169		199	4884	190	6108	104	6293	214	8643	969	5097	275	9578	93	8555	188	5605	55	5512
YBR083W	YBR083W	TEC1,ROC1	Transcription%20factor%20targeting%20filamentation%20genes%20and%20Ty1%20expression%3B%20Ste12p%20activation%20of%20most%20filamentation%20gene%20promoters%20depends%20on%20Tec1p%20and%20Tec1p%20transcriptional%20activity%20is%20dependent%20on%20its%20association%20with%20Ste12p%3B%20binds%20to%20TCS%20elements%20upstream%20of%20filamentation%20genes%2C%20which%20are%20regulated%20by%20Tec1p%2FSt…	GO:0000978,GO:0001077,GO:0001135,GO:0001300,GO:0001403,GO:0005634,GO:0007124,GO:0010527,GO:0036003,GO:0043565,GO:1990527,GO:2000222	chrII:409169-410629		119	758	93	1383	64	1129	63	1412	704	965	156	1977	21	596	96	1431	23	1039
YBR084C-A	YBR084C-A	RPL19A,L19A,L19e,L23A,YL14,ribosomal%2060S%20subunit%20protein%20L19A,rpl5L	Ribosomal%2060S%20subunit%20protein%20L19A%3B%20rpl19a%20and%20rpl19b%20single%20null%20mutations%20result%20in%20slow%20growth%2C%20while%20the%20double%20null%20mutation%20is%20lethal%3B%20homologous%20to%20mammalian%20ribosomal%20protein%20L19%2C%20no%20bacterial%20homolog%3B%20RPL19A%20has%20a%20paralog%2C%20RPL19B%2C%20that%20arose%20from%20the%20whole%20genome%20duplication	GO:0002181,GO:0003735,GO:0022625	chrII:414186-415261		348	10953	802	16070	441	14867	892	17583	744	11640	954	13203	399	18105	310	9340	200	15479
YBR084W	YBR084W	MIS1,trifunctional%20formate-tetrahydrofolate%20ligase%2Fmethenyltetrahydrofolate%20cyclohydrolase%2Fmethylenetetrahydrofolate%20dehydrogenase%20MIS1	Mitochondrial%20C1-tetrahydrofolate%20synthase%3B%20involved%20in%20interconversion%20between%20different%20oxidation%20states%20of%20tetrahydrofolate%20%28THF%29%3B%20provides%20activities%20of%20formyl-THF%20synthetase%2C%20methenyl-THF%20cyclohydrolase%2C%20and%20methylene-THF%20dehydrogenase	GO:0004329,GO:0004477,GO:0004488,GO:0005739,GO:0006139,GO:0046656	chrII:411054-413981		225	1788	456	3375	291	2654	232	2308	989	2232	558	1278	221	2314	172	1729	137	3007
YBR085C-A	YBR085C-A	-	Protein%20of%20unknown%20function%3B%20green%20fluorescent%20protein%20%28GFP%29-fusion%20protein%20localizes%20to%20the%20cytoplasm%20and%20to%20the%20nucleus%3B%20protein%20abundance%20increases%20in%20response%20to%20DNA%20replication%20stress	GO:0003674,GO:0005634,GO:0005737,GO:0008150	chrII:418907-419164		38	1667	17	1172	23	1505	52	2349	164	2199	88	2961	44	4180	70	3056	20	1898
YBR085W	YBR085W	AAC3,ADP%2FATP%20carrier%20protein%20AAC3,ANC3	Mitochondrial%20inner%20membrane%20ADP%2FATP%20translocator%3B%20exchanges%20cytosolic%20ADP%20for%20mitochondrially%20synthesized%20ATP%3B%20expressed%20under%20anaerobic%20conditions%3B%20similar%20to%20Aac1p%3B%20has%20roles%20in%20maintenance%20of%20viability%20and%20in%20respiration%3B%20AAC3%20has%20a%20paralog%2C%20PET9%2C%20that%20arose%20from%20the%20whole%20genome%20duplication	GO:0005471,GO:0005739,GO:0005743,GO:0009061,GO:0015886,GO:0016021,GO:0055085	chrII:415983-416906		15	210	23	447	12	292	20	302	45	229	24	142	11	216	20	171	8	186
YBR086C	YBR086C	IST2	Cortical%20ER%20protein%20involved%20in%20ER-plasma%20membrane%20tethering%3B%20one%20of%206%20proteins%20%28Ist2p%2C%20Scs2p%2C%20Scs22p%2C%20Tcb1p%2C%20Tcb2p%2C%20Tcb3p%29%20that%20connect%20ER%20to%20the%20plasma%20membrane%20%28PM%29%20and%20regulate%20PM%20phosphatidylinositol-4-phosphate%20%28PI4P%29%20levels%20by%20controlling%20access%20of%20Sac1p%20phosphatase%20to%20its%20substrate%20PI…	GO:0005886,GO:0008289,GO:0016021,GO:0032541,GO:0033101,GO:0060304,GO:0072659,GO:0090158	chrII:420201-423041		214	1172	334	2865	250	2448	245	2949	1755	1486	674	3270	223	3171	247	2365	117	2243
YBR087W	YBR087W	RFC5,replication%20factor%20C%20subunit%205	Subunit%20of%20heteropentameric%20Replication%20factor%20C%20%28RF-C%29%3B%20RF-C%20is%20a%20DNA%20binding%20protein%20and%20ATPase%20that%20acts%20as%20a%20clamp%20loader%20of%20the%20proliferating%20cell%20nuclear%20antigen%20%28PCNA%29%20processivity%20factor%20for%20DNA%20polymerases%20delta%20and%20epsilon	GO:0003689,GO:0005663,GO:0006272,GO:0007062,GO:0031389,GO:0031390,GO:0031391	chrII:423765-424829		14	493	51	794	17	709	30	850	55	586	45	706	19	769	24	476	19	655
YBR088C	YBR088C	POL30,PCNA,proliferating%20cell%20nuclear%20antigen	Proliferating%20cell%20nuclear%20antigen%20%28PCNA%29%3B%20functions%20as%20the%20sliding%20clamp%20for%20DNA%20polymerase%20delta%3B%20may%20function%20as%20a%20docking%20site%20for%20other%20proteins%20required%20for%20mitotic%20and%20meiotic%20chromosomal%20DNA%20replication%20and%20for%20DNA%20repair	GO:0000278,GO:0000710,GO:0005634,GO:0005657,GO:0006272,GO:0006273,GO:0006289,GO:0006298,GO:0006301,GO:0006348,GO:0007064,GO:0030337,GO:0030466,GO:0034087,GO:0035753,GO:0043626,GO:0070987,GO:1902394,GO:1903022	chrII:424990-425766		7	103	29	214	10	200	11	164	11	82	10	69	6	111	10	88	3	111
YBR089C-A	YBR089C-A	NHP6B,YBR090C-A,high-mobility%20group%20nucleosome-binding%20protein	High-mobility%20group%20%28HMG%29%20protein%3B%20binds%20to%20and%20remodels%20nucleosomes%3B%20involved%20in%20recruiting%20FACT%20and%20other%20chromatin%20remodelling%20complexes%20to%20the%20chromosomes%3B%20functionally%20redundant%20with%20Nhp6Ap%3B%20required%20for%20transcriptional%20initiation%20fidelity%20of%20some%20tRNA%20genes%3B%20homologous%20to%20mammalian%20HMGB1%20and%20HMGB2%3B…	GO:0001195,GO:0005634,GO:0006338,GO:0006366,GO:0008301,GO:0031491,GO:0043565,GO:0070898	chrII:426190-426873		5	449	7	674	8	658	11	625	16	606	12	673	6	661	22	707	4	652
YBR089W	YBR089W	-	Dubious%20open%20reading%20frame%3B%20unlikely%20to%20encode%20a%20functional%20protein%2C%20based%20on%20available%20experimental%20and%20comparative%20sequence%20data%3B%20almost%20completely%20overlaps%20the%20verified%20gene%20POL30	GO:0003674,GO:0005575,GO:0008150	chrII:425183-425782		0	1	0	0	0	0	0	4	0	0	1	0	0	4	0	0	0	1
YBR090C	YBR090C	-	Putative%20protein%20of%20unknown%20function%3B%20green%20fluorescent%20protein%20%28GFP%29-fusion%20protein%20localizes%20to%20the%20cytoplasm%20and%20nucleus	GO:0003674,GO:0005634,GO:0005737,GO:0008150	chrII:426333-427058		0	1	0	3	0	2	0	4	0	1	0	1	3	3	0	3	0	2
YBR091C	YBR091C	TIM12,MRS5	Essential%20protein%20of%20the%20inner%20mitochondrial%20membrane%3B%20peripherally%20localized%3B%20component%20of%20the%20TIM22%20complex%2C%20which%20is%20a%20twin-pore%20translocase%20that%20mediates%20insertion%20of%20numerous%20multispanning%20inner%20membrane%20proteins	GO:0005543,GO:0005739,GO:0015266,GO:0016021,GO:0042721,GO:0045039	chrII:427155-427484		5	160	4	304	3	293	13	318	17	280	16	249	12	295	7	264	3	272
YBR092C	YBR092C	PHO3,acid%20phosphatase%20PHO3,phoC	Constitutively%20expressed%20acid%20phosphatase%20similar%20to%20Pho5p%3B%20brought%20to%20the%20cell%20surface%20by%20transport%20vesicles%3B%20hydrolyzes%20thiamin%20phosphates%20in%20the%20periplasmic%20space%2C%20increasing%20cellular%20thiamin%20uptake%3B%20expression%20is%20repressed%20by%20thiamin	GO:0003993,GO:0006796,GO:0030287,GO:0042723	chrII:427698-429101		126	666	249	2033	155	1502	147	2555	435	1180	274	1235	114	2206	142	910	49	1436
YBR093C	YBR093C	PHO5,acid%20phosphatase%20PHO5,phoE	Repressible%20acid%20phosphatase%3B%201%20of%203%20repressible%20acid%20phosphatases%20that%20also%20mediates%20extracellular%20nucleotide-derived%20phosphate%20hydrolysis%3B%20secretory%20pathway%20derived%20cell%20surface%20glycoprotein%3B%20induced%20by%20phosphate%20starvation%20and%20coordinately%20regulated%20by%20PHO4%20and%20PHO2	GO:0003993,GO:0006796,GO:0008361,GO:0009277,GO:0016036,GO:0017111,GO:0047429	chrII:429548-430951		116	1170	308	3412	169	2464	108	2391	220	1422	244	1853	36	379	113	1545	77	2364
YBR094W	YBR094W	PBY1,putative%20tubulin%20tyrosine%20ligase	Putative%20tubulin%20tyrosine%20ligase%20associated%20with%20P-bodies%3B%20may%20have%20a%20role%20in%20mRNA%20metabolism%3B%20yeast%20knockout%20collection%20strain%20identified%20as%20a%20pby1%20null%20mutant%20is%20actually%20wild-type%20for%20PBY1%20and%20deleted%20for%20mms4	GO:0000932,GO:0000956,GO:0003674,GO:0005737,GO:0008150	chrII:432036-434297		58	518	103	716	49	601	45	626	207	592	79	554	40	632	41	625	22	596
YBR095C	YBR095C	RXT2,RAF60	Component%20of%20the%20histone%20deacetylase%20Rpd3L%20complex%3B%20possibly%20involved%20in%20cell%20fusion%20and%20invasive%20growth%3B%20relocalizes%20to%20the%20cytosol%20in%20response%20to%20hypoxia	GO:0000122,GO:0000747,GO:0001403,GO:0004407,GO:0005634,GO:0005829,GO:0031939,GO:0033698,GO:0061186,GO:0061188,GO:0061587,GO:0070210,GO:2000219	chrII:434406-435698		24	449	37	523	19	568	25	586	123	479	36	594	25	655	26	627	10	523
YBR096W	YBR096W	-	Putative%20protein%20of%20unknown%20function%3B%20green%20fluorescent%20protein%20%28GFP%29-fusion%20protein%20localizes%20to%20the%20ER	GO:0003674,GO:0005783,GO:0008150	chrII:436021-436713		25	552	47	1116	31	980	43	1253	86	825	69	903	22	1426	21	777	18	924
YBR097W	YBR097W	VPS15,GRD8,VAC4,VPL19,VPS40,VPT15,ubiquitin-binding%20serine%2Fthreonine%20protein%20kinase%20VPS15	Serine%2Fthreonine%20protein%20kinase%20involved%20in%20vacuolar%20protein%20sorting%3B%20functions%20as%20a%20membrane-associated%20complex%20with%20Vps34p%3B%20active%20form%20recruits%20Vps34p%20to%20the%20Golgi%20membrane%3B%20interacts%20with%20the%20GDP-bound%20form%20of%20Gpa1p%3B%20myristoylated%3B%20a%20fraction%20is%20localized%2C%20with%20Vps34p%2C%20to%20nuclear%20pores%20at%20nucleus…	GO:0000011,GO:0004674,GO:0005643,GO:0005739,GO:0006468,GO:0006623,GO:0016236,GO:0030242,GO:0032968,GO:0034271,GO:0034272,GO:0043130,GO:0045053,GO:0045324,GO:0048017,GO:0071561	chrII:436951-441315		33	405	142	508	71	471	58	395	233	478	113	535	68	414	68	570	16	502
YBR098W	YBR098W	MMS4,SLX2,YBR100W	Subunit%20of%20structure-specific%20Mms4p-Mus81p%20endonuclease%3B%20cleaves%20branched%20DNA%3B%20involved%20in%20recombination%2C%20DNA%20repair%2C%20and%20joint%20molecule%20formation%2Fresolution%20during%20meiotic%20recombination%3B%20phosphorylation%20of%20the%20non-catalytic%20subunit%20Mms4p%20by%20Cdc28p%20and%20Cdc5p%20during%20mitotic%20cell%20cycle%20activates%20the%20function%20of%20…	GO:0000712,GO:0004520,GO:0005634,GO:0006265,GO:0006281,GO:0006974,GO:0007131,GO:0008821,GO:0010520,GO:0048476	chrII:441515-443590		10	112	13	210	12	196	32	285	72	153	31	331	23	294	14	118	6	206
YBR099C	YBR099C	-	Dubious%20open%20reading%20frame%3B%20unlikely%20to%20encode%20a%20functional%20protein%2C%20based%20on%20available%20experimental%20and%20comparative%20sequence%20data%3B%20completely%20overlaps%20the%20verified%20gene%20MMS4	GO:0003674,GO:0005575,GO:0008150	chrII:442924-443307		0	0	0	0	0	0	0	0	0	0	0	0	0	0	0	0	0	0
YBR101C	YBR101C	FES1	Hsp70%20%28Ssa1p%29%20nucleotide%20exchange%20factor%3B%20required%20for%20the%20release%20of%20misfolded%20proteins%20from%20the%20Hsp70%20system%20to%20the%20Ub-proteasome%20machinery%20for%20destruction%3B%20cytosolic%20homolog%20of%20Sil1p%2C%20which%20is%20the%20nucleotide%20exchange%20factor%20for%20BiP%20%28Kar2p%29%20in%20the%20endoplasmic%20reticulum%3B%20protein%20abundance%20increases%…	GO:0000774,GO:0002181,GO:0005829,GO:0022626,GO:0071629	chrII:443821-444693		48	2405	66	2147	36	2474	254	9492	261	2700	455	14659	111	7064	73	2560	25	3559
YBR102C	YBR102C	EXO84,USA3,exocyst%20subunit%20EXO84	Exocyst%20subunit%20with%20dual%20roles%20in%20exocytosis%20and%20spliceosome%20assembly%3B%20subunit%20of%20the%20the%20exocyst%20complex%20which%20mediates%20polarized%20targeting%20and%20tethering%20of%20post-Golgi%20secretory%20vesicles%20to%20active%20sites%20of%20exocytosis%20at%20the%20plasma%20membrane%20%28PM%29%20prior%20to%20SNARE-mediated%20fusion%3B%20required%20for%20exocyst%20assem…	GO:0000131,GO:0000145,GO:0000245,GO:0001927,GO:0003674,GO:0005628,GO:0005934,GO:0005935,GO:0006887,GO:0006893,GO:0043332,GO:0051601,GO:0090522	chrII:445062-447323		32	415	48	594	31	511	55	585	272	538	99	664	56	753	38	565	15	514
YBR103C-A	YBR103C-A	-	Dubious%20open%20reading%20frame%3B%20unlikely%20to%20encode%20a%20functional%20protein%2C%20based%20on%20available%20experimental%20and%20comparative%20sequence%20data%3B%20identified%20by%20homology%20to%20related%20yeast	GO:0003674,GO:0005575,GO:0008150	chrII:449320-449463		0	2	0	3	0	1	0	3	0	1	0	5	0	7	0	2	0	4
YBR103W	YBR103W	SIF2,EMB1	WD40%20repeat-containing%20subunit%20of%20Set3C%20histone%20deacetylase%20complex%3B%20complex%20represses%20early%2Fmiddle%20sporulation%20genes%3B%20antagonizes%20telomeric%20silencing%3B%20binds%20specifically%20to%20the%20Sir4p%20N-terminus	GO:0003674,GO:0005634,GO:0006355,GO:0016575,GO:0031939,GO:0032874,GO:0034967,GO:0045835,GO:0070210	chrII:447709-449316		19	355	22	585	14	520	35	607	154	457	62	679	34	755	29	572	14	409
YBR104W	YBR104W	YMC2,organic%20acid%20transporter	Putative%20mitochondrial%20inner%20membrane%20transporter%3B%20proposed%20role%20in%20oleate%20metabolism%20and%20glutamate%20biosynthesis%3B%20member%20of%20the%20mitochondrial%20carrier%20%28MCF%29%20family%3B%20YMC2%20has%20a%20paralog%2C%20YMC1%2C%20that%20arose%20from%20the%20whole%20genome%20duplication	GO:0005342,GO:0005739,GO:0006839,GO:0016021,GO:0055085	chrII:449667-450656		13	297	27	592	19	496	25	464	58	338	19	263	80	1771	18	377	6	506
YBR105C	YBR105C	VID24,GID4,glucose-induced%20degradation%20complex%20subunit%20VID24	GID%20Complex%20regulatory%20subunit%3B%20binds%20GID%20Complex%20in%20response%20to%20glucose%20through%20interactions%20with%20complex%20member%20Vid28p%3B%20regulates%20fructose-1%2C6-bisphosphatase%20%28FBPase%29%20targeting%20to%20the%20vacuole%3B%20promotes%20proteasome-dependent%20catabolite%20degradation%20of%20FBPase%3B%20peripheral%20membrane%20protein%20located%20at%20Vid%20%28vacuole%…	GO:0003674,GO:0006623,GO:0007039,GO:0016023,GO:0019898,GO:0034657,GO:0043161,GO:0045721	chrII:450881-451969		78	883	105	1548	78	1627	60	1654	566	1426	141	2382	90	2777	105	2191	36	1838
YBR106W	YBR106W	PHO88	Probable%20membrane%20protein%3B%20involved%20in%20phosphate%20transport%3B%20role%20in%20the%20maturation%20of%20secretory%20proteins%3B%20pho88%20pho86%20double%20null%20mutant%20exhibits%20enhanced%20synthesis%20of%20repressible%20acid%20phosphatase%20at%20high%20inorganic%20phosphate%20concentrations	GO:0003674,GO:0005739,GO:0006817,GO:0016020,GO:0051604	chrII:452658-453224		53	2686	287	5075	172	4442	233	6821	167	3516	272	3928	82	5774	119	3605	71	4384
YBR107C	YBR107C	IML3,MCM19	Outer%20kinetochore%20protein%20and%20component%20of%20the%20Ctf19%20complex%3B%20involved%20in%20the%20establishment%20of%20pericentromeric%20cohesion%20during%20mitosis%3B%20prevents%20non-disjunction%20of%20sister%20chromatids%20during%20meiosis%20II%3B%20forms%20a%20stable%20complex%20with%20Chl4p%3B%20required%20for%20localization%20of%20Sgo1p%20to%20pericentric%20sites%20during%20meiosis%20…	GO:0000942,GO:0003674,GO:0030437,GO:0034087,GO:0034089,GO:0034090,GO:0045144,GO:0071459	chrII:453793-454530		11	112	10	208	10	200	22	305	38	146	30	324	18	291	14	188	4	182
YBR108W	YBR108W	AIM3	Protein%20that%20inhibits%20barbed-end%20actin%20filament%20elongation%3B%20interacts%20with%20Rvs167p%3B%20null%20mutant%20is%20viable%20and%20displays%20elevated%20frequency%20of%20mitochondrial%20genome%20loss	GO:0000147,GO:0003674,GO:0030479,GO:0045121,GO:0051016	chrII:454822-457665		53	326	54	557	42	462	65	651	470	435	152	789	68	794	51	615	36	416
YBR109C	YBR109C	CMD1,CaM,calmodulin	Calmodulin%3B%20Ca%2B%2B%20binding%20protein%20that%20regulates%20Ca%2B%2B%20independent%20processes%20%28mitosis%2C%20bud%20growth%2C%20actin%20organization%2C%20endocytosis%2C%20etc.%29%20and%20Ca%2B%2B%20dependent%20processes%20%28stress-activated%20pathways%29%2C%20targets%20include%20Nuf1p%2C%20Myo2p%20and%20calcineurin%3B%20inviability%20caused%20by%20repression%20is%20functionally%20comple…	GO:0000131,GO:0000742,GO:0005509,GO:0005515,GO:0005823,GO:0005934,GO:0005935,GO:0006607,GO:0006661,GO:0006898,GO:0007010,GO:0007114,GO:0016237,GO:0042144,GO:0042991,GO:0043332,GO:0048306,GO:0051300	chrII:457919-458362		49	3275	112	3630	86	3260	107	3637	168	3553	153	4129	43	3619	72	3786	23	3098
YBR109W-A	YBR109W-A	-	Putative%20protein%20of%20unknown%20function%3B%20questionable%20ORF%20from%20MIPS	GO:0003674,GO:0005575,GO:0008150	chrII:458608-458832		2	1	1	5	0	5	3	15	3	4	4	21	3	36	0	3	0	9
YBR110W	YBR110W	ALG1,chitobiosyldiphosphodolichol%20beta-1,4%20mannosyltransferase	Mannosyltransferase%3B%20involved%20in%20asparagine-linked%20glycosylation%20in%20the%20endoplasmic%20reticulum%20%28ER%29%3B%20essential%20for%20viability%3B%20human%20homolog%20ALG1%20complements%20yeast%20null%20mutant	GO:0005783,GO:0006487,GO:0006490,GO:0019187	chrII:458872-460221		23	432	41	698	33	639	50	925	165	553	74	823	62	1241	36	604	12	531
YBR111C	YBR111C	YSA1,ADP-ribose%20diphosphatase,RMA2	Nudix%20hydrolase%20family%20member%20with%20ADP-ribose%20pyrophosphatase%20activity%3B%20shown%20to%20metabolize%20O-acetyl-ADP-ribose%20to%20AMP%20and%20acetylated%20ribose%205%27-phosphate	GO:0005634,GO:0005737,GO:0005739,GO:0019693,GO:0047631	chrII:461178-461873		100	3283	100	3123	72	2807	94	3179	431	3388	249	4079	47	2526	120	4699	32	2968
YBR111W-A	YBR111W-A	SUS1	Component%20of%20both%20the%20SAGA%20histone%20acetylase%20and%20TREX-2%20complexes%3B%20interacts%20with%20RNA%20polymerase%20II%3B%20involved%20in%20mRNA%20export%20coupled%20transcription%20activation%20and%20elongation%3B%20involved%20in%20post-transcriptional%20tethering%20of%20active%20genes%20to%20the%20nuclear%20periphery%20and%20to%20non-nascent%20mRNP	GO:0000124,GO:0000973,GO:0005643,GO:0005654,GO:0006368,GO:0008047,GO:0016578,GO:0016973,GO:0032880,GO:0034729,GO:0045944,GO:0051568,GO:0070390,GO:0071033,GO:0071819	chrII:462139-462579		2	455	14	509	3	572	18	685	15	446	17	814	10	589	11	677	3	624
YBR112C	YBR112C	CYC8,CRT8,SSN6,%5BOCT1%2B%5D,%5BOCT%5D,transcription%20regulator%20CYC8	General%20transcriptional%20co-repressor%3B%20acts%20together%20with%20Tup1p%3B%20also%20acts%20as%20part%20of%20a%20transcriptional%20co-activator%20complex%20that%20recruits%20the%20SWI%2FSNF%20and%20SAGA%20complexes%20to%20promoters%3B%20can%20form%20the%20prion%20%5BOCT%2B%5D	GO:0000122,GO:0001190,GO:0001191,GO:0005634,GO:0006338,GO:0007070,GO:0016584,GO:0017053,GO:0035955,GO:0042826,GO:2000531,GO:2001020	chrII:462870-465770		150	909	146	1658	144	1513	133	1528	959	1001	269	1605	114	1780	109	1287	69	1325
YBR113W	YBR113W	-	Dubious%20open%20reading%20frame%3B%20unlikely%20to%20encode%20a%20functional%20protein%2C%20based%20on%20available%20experimental%20and%20comparative%20sequence%20data%3B%20partially%20overlaps%20the%20verified%20gene%20CYC8	GO:0003674,GO:0008150,GO:0016021	chrII:465566-466048		5	7	10	13	9	16	12	19	72	11	20	74	2	14	4	9	1	27
YBR114W	YBR114W	RAD16,DNA%20repair%20protein%20RAD16,PSO5	Nucleotide%20excision%20repair%20%28NER%29%20protein%3B%20binds%20damaged%20DNA%20during%20NER%3B%20binds%20DNA%20in%20an%20ATP-dependent%20manner%20%28with%20Rad7p%29%20during%20NER%3B%20required%20for%20NER%20of%20non-transcribed%20chromatin%3B%20subunit%20of%20Nucleotide%20Excision%20Repair%20Factor%204%20%28NEF4%29%20and%20the%20Elongin-Cullin-Socs%20%28ECS%29%20ligase%20complex	GO:0000113,GO:0000715,GO:0003684,GO:0004842,GO:0008094,GO:0031463,GO:0034613,GO:0042787	chrII:467248-469620		19	193	38	296	24	377	48	499	154	279	70	581	59	778	25	353	10	393
YBR115C	YBR115C	LYS2,L-aminoadipate-semialdehyde%20dehydrogenase	Alpha%20aminoadipate%20reductase%3B%20catalyzes%20the%20reduction%20of%20alpha-aminoadipate%20to%20alpha-aminoadipate%206-semialdehyde%2C%20which%20is%20the%20fifth%20step%20in%20biosynthesis%20of%20lysine%3B%20activation%20requires%20posttranslational%20phosphopantetheinylation%20by%20Lys5p	GO:0004043,GO:0005737,GO:0019878	chrII:469748-473926		295	1745	624	3057	363	2558	162	1430	1156	1950	619	1426	812	7823	272	2530	195	2139
YBR116C	YBR116C	-	Dubious%20open%20reading%20frame%3B%20unlikely%20to%20encode%20a%20functional%20protein%2C%20based%20on%20available%20experimental%20and%20comparative%20sequence%20data%3B%20partially%20overlaps%20the%20verified%20gene%20TKL2	GO:0003674,GO:0005575,GO:0008150	chrII:474199-474726		0	13	0	11	1	5	1	9	1	20	0	12	0	8	0	87	0	7
YBR117C	YBR117C	TKL2,transketolase%20TKL2	Transketolase%3B%20catalyzes%20conversion%20of%20xylulose-5-phosphate%20and%20ribose-5-phosphate%20to%20sedoheptulose-7-phosphate%20and%20glyceraldehyde-3-phosphate%20in%20the%20pentose%20phosphate%20pathway%3B%20needed%20for%20synthesis%20of%20aromatic%20amino%20acids%3B%20TKL2%20has%20a%20paralog%2C%20TKL1%2C%20that%20arose%20from%20the%20whole%20genome%20duplication	GO:0004802,GO:0005634,GO:0005737,GO:0006098	chrII:474392-476437		15	75	21	113	17	93	17	143	72	158	27	261	20	201	77	665	1	127
YBR118W	YBR118W	TEF2,EF-1%20alpha,eEF1A,translation%20elongation%20factor%20EF-1%20alpha	Translational%20elongation%20factor%20EF-1%20alpha%3B%20in%20the%20GTP-bound%20active%20form%2C%20binds%20to%20and%20delivers%20aminoacylated%20tRNA%20to%20the%20A-site%20of%20ribosomes%20for%20elongation%20of%20nascent%20polypeptides%3B%20associates%20with%20vacuolar%20Rho1p%20GTPase%3B%20TEF2-RFP%20levels%20increase%20during%20replicative%20aging%3B%20may%20also%20have%20a%20role%20in%20tRNA%20…	GO:0003746,GO:0005525,GO:0005737,GO:0005853,GO:0006409,GO:0006414,GO:0019003	chrII:477671-479047		994	9287	1996	18131	1063	16223	1139	22629	2072	13901	3305	20360	841	23509	1128	9425	405	14906
YBR119W	YBR119W	MUD1,U1-A,U1A	U1%20snRNP%20A%20protein%3B%20homolog%20of%20human%20U1-A%3B%20involved%20in%20nuclear%20mRNA%20splicing	GO:0000398,GO:0005685,GO:0030619,GO:0071004	chrII:479338-480323		30	733	12	928	13	895	17	690	156	787	30	898	8	676	35	956	5	1022
YBR120C	YBR120C	CBP6	Mitochondrial%20protein%20required%20for%20translation%20of%20the%20COB%20mRNA%3B%20forms%20a%20complex%20with%20Cbp3p%20that%20binds%20to%20mt%20ribosomes%20near%20the%20polypeptide%20tunnel%20exit%20and%20promotes%20efficient%20translation%20of%20the%20COB%20mRNA%3B%20Cbp3p-Cbp6p%20complex%20also%20interacts%20with%20newly%20synthesized%20cytochrome%20b%20%28Cobp%29%20and%20Cbp4p%20to%20promote…	GO:0005739,GO:0005761,GO:0034551,GO:0043022,GO:0061671,GO:0070131	chrII:480435-480923		8	458	18	574	11	552	11	455	36	611	21	682	0	307	17	759	7	519
YBR121C	YBR121C	GRS1,glycine--tRNA%20ligase	Cytoplasmic%20and%20mitochondrial%20glycyl-tRNA%20synthase%3B%20ligates%20glycine%20to%20the%20cognate%20anticodon-bearing%20tRNA%3B%20transcription%20termination%20factor%20that%20may%20interact%20with%20the%203%27-end%20of%20pre-mRNA%20to%20promote%203%27-end%20formation%3B%20GRS1%20has%20a%20paralog%2C%20GRS2%2C%20that%20arose%20from%20the%20whole%20genome%20duplication%3B%20human%20homolog%20…	GO:0004820,GO:0005737,GO:0005739,GO:0006353,GO:0006426,GO:0070150	chrII:481364-483367		297	3701	939	6788	457	6131	397	6682	1194	4983	798	4858	355	6763	316	4263	184	4645
YBR121C-A	YBR121C-A	-	Dubious%20open%20reading%20frame%3B%20unlikely%20to%20encode%20a%20functional%20protein%2C%20based%20on%20available%20experimental%20and%20comparative%20sequence%20data%3B%20completely%20contained%20within%20the%20verified%20gene%20GRS1%3B%20identified%20by%20expression%20profiling%20and%20mass%20spectrometry	GO:0003674,GO:0005575,GO:0008150	chrII:482326-482484		0	0	0	0	0	0	0	0	0	0	0	0	0	0	0	0	0	0
YBR122C	YBR122C	MRPL36,YmL36,mitochondrial%2054S%20ribosomal%20protein%20YmL36	Mitochondrial%20ribosomal%20protein%20of%20the%20large%20subunit%3B%20overproduction%20suppresses%20mutations%20in%20the%20COX2%20leader%20peptide-encoding%20region	GO:0003735,GO:0005739,GO:0005762,GO:0032543	chrII:483970-484503		26	936	56	1304	32	1358	47	1219	163	1345	87	1556	28	1026	30	1513	7	1233
YBR123C	YBR123C	TFC1,tau%2095,transcription%20factor%20TFIIIC%20subunit%20TFC1	Subunit%20of%20RNA%20polymerase%20III%20transcription%20initiation%20factor%20complex%3B%20one%20of%20six%20subunits%20of%20the%20RNA%20polymerase%20III%20transcription%20initiation%20factor%20complex%20%28TFIIIC%29%3B%20part%20of%20the%20TauA%20globular%20domain%20of%20TFIIIC%20that%20binds%20DNA%20at%20the%20BoxA%20promoter%20sites%20of%20tRNA%20and%20similar%20genes%3B%20human%20homolog%20is%2…	GO:0000127,GO:0001002,GO:0001003,GO:0001005,GO:0001008,GO:0001009,GO:0001041,GO:0008301,GO:0042791	chrII:484742-486691		14	492	28	733	23	657	20	545	144	652	37	541	18	540	26	645	12	642
YBR124W	YBR124W	-	Putative%20protein%20of%20unknown%20function	GO:0003674,GO:0005575,GO:0008150	chrII:486507-486866		0	0	0	4	0	1	2	1	1	3	0	1	0	2	0	0	0	0
YBR125C	YBR125C	PTC4,GCT1,type%202C%20protein%20phosphatase%20PTC4	Cytoplasmic%20type%202C%20protein%20phosphatase%20%28PP2C%29%3B%20identified%20as%20a%20high-copy%20number%20suppressor%20of%20cnb1%20mpk1%20synthetic%20lethality%3B%20overexpression%20decreases%20high-osmolarity%20induced%20Hog1p%20phosphorylation%20and%20kinase%20activity	GO:0004722,GO:0005737,GO:0006470	chrII:487199-488380		22	301	43	481	19	497	33	643	123	427	41	620	22	801	22	478	14	553
YBR126C	YBR126C	TPS1,BYP1,CIF1,FDP1,GGS1,GLC6,TSS1,alpha,alpha-trehalose-phosphate%20synthase%20%28UDP-forming%29%20TPS1	Synthase%20subunit%20of%20trehalose-6-P%20synthase%2Fphosphatase%20complex%3B%20synthesizes%20the%20storage%20carbohydrate%20trehalose%2C%20which%20is%20critically%20important%20for%20survival%20of%20long-term%20desiccation%3B%20also%20found%20in%20a%20monomeric%20form%3B%20expression%20is%20induced%20by%20the%20stress%20response%20and%20repressed%20by%20the%20Ras-cAMP%20pathway%3B%20protein%20ab…	GO:0003825,GO:0005737,GO:0005946,GO:0005992,GO:0034599,GO:0034605,GO:0044262,GO:0071465	chrII:488905-490392		429	8281	415	7300	329	7881	458	10675	1914	9950	1299	16712	437	12452	721	15276	146	7533
YBR126W-A	YBR126W-A	-	Protein%20of%20unknown%20function%3B%20identified%20by%20gene-trapping%2C%20microarray%20analysis%2C%20and%20genome-wide%20homology%20searches%3B%20mRNA%20identified%20as%20translated%20by%20ribosome%20profiling%20data%3B%20partially%20overlaps%20the%20dubious%20ORF%20YBR126W-B	GO:0003674,GO:0005575,GO:0008150	chrII:490850-491056		18	781	21	830	14	749	31	896	32	880	70	974	9	746	23	1158	10	676
YBR126W-B	YBR126W-B	-	Dubious%20open%20reading%20frame%3B%20unlikely%20to%20encode%20a%20functional%20protein%2C%20based%20on%20available%20experimental%20and%20comparative%20sequence%20data%3B%20partially%20overlaps%20the%20dubious%20ORF%20YBR126W-A%3B%20identified%20by%20SAGE	GO:0003674,GO:0005575,GO:0008150	chrII:490927-491070		2	137	7	186	6	147	10	149	7	213	8	197	0	121	6	268	2	141
YBR127C	YBR127C	VMA2,ATPSV,H%28%2B%29-transporting%20V1%20sector%20ATPase%20subunit%20B,VAT2	Subunit%20B%20of%20V1%20peripheral%20membrane%20domain%20of%20vacuolar%20H%2B-ATPase%3B%20electrogenic%20proton%20pump%20found%20throughout%20the%20endomembrane%20system%3B%20contains%20nucleotide%20binding%20sites%3B%20also%20detected%20in%20the%20cytoplasm%3B%20protein%20abundance%20increases%20in%20response%20to%20DNA%20replication%20stress%3B%20human%20homolog%20ATP6V1B1%2C%20implicated%20in%…	GO:0000221,GO:0000329,GO:0005737,GO:0006874,GO:0007035,GO:0016021,GO:0046961,GO:0055085,GO:1902906,GO:1990816	chrII:491269-492822		1082	8192	2468	8225	875	7134	1388	10962	3603	9844	2839	10630	723	8649	1288	8983	331	6791
YBR128C	YBR128C	ATG14,APG14,CVT12	Autophagy-specific%20subunit%20of%20phosphatidylinositol%203-kinase%20complex%20I%3B%20Atg14p%20targets%20complex%20I%20to%20the%20phagophore%20assembly%20site%20%28PAS%29%3B%20required%20for%20localizing%20additional%20ATG%20proteins%20to%20the%20PAS%3B%20required%20for%20overflow%20degradation%20of%20misfolded%20proteins%20when%20ERAD%20is%20saturated%3B%20homolog%20of%20human%20Barkor%3B%20oth…	GO:0000329,GO:0000407,GO:0003674,GO:0016236,GO:0019898,GO:0030242,GO:0032258,GO:0034271,GO:0034727	chrII:493081-494115		9	329	8	309	10	273	12	272	68	362	24	454	8	203	14	525	3	297
YBR129C	YBR129C	OPY1	Protein%20of%20unknown%20function%3B%20overproduction%20blocks%20cell%20cycle%20arrest%20in%20the%20presence%20of%20mating%20pheromone%3B%20the%20authentic%2C%20non-tagged%20protein%20is%20detected%20in%20highly%20purified%20mitochondria%20in%20high-throughput%20studies	GO:0003674,GO:0005737,GO:0005739,GO:0008150	chrII:494353-495339		11	351	31	504	25	516	29	678	133	398	61	564	21	600	38	612	11	552
YBR130C	YBR130C	SHE3	Protein%20adaptor%20between%20Myo4p%20and%20the%20She2p-mRNA%20complex%3B%20part%20of%20the%20mRNA%20localization%20machinery%20that%20restricts%20accumulation%20of%20certain%20proteins%20to%20the%20bud%3B%20also%20required%20for%20cortical%20ER%20inheritance	GO:0003729,GO:0005737,GO:0005934,GO:0007533,GO:0008298,GO:0048309	chrII:495592-496869		36	592	70	997	48	936	65	1233	225	668	70	993	44	1295	43	717	15	966
YBR131C-A	YBR131C-A	-	Dubious%20open%20reading%20frame%3B%20unlikely%20to%20encode%20a%20functional%20protein%2C%20based%20on%20available%20experimental%20and%20comparative%20sequence%20data%3B%20partially%20overlaps%20the%20verified%20ORF%20YBR131W%3B%20identified%20by%20gene-trapping%2C%20microarray%20analysis%2C%20and%20genome-wide%20homology%20searches	GO:0003674,GO:0005575,GO:0008150	chrII:497650-497739		0	0	0	0	0	0	0	0	0	0	0	0	0	0	0	0	0	0
YBR131W	YBR131W	CCZ1,CVT16	Subunit%20of%20a%20heterodimeric%20guanine%20nucleotide%20exchange%20factor%20%28GEF%29%3B%20subunit%20of%20the%20Mon1-Ccz1%20GEF%20complex%2C%20which%20stimulates%20nucleotide%20exchange%20and%20activation%20of%20Ypt7p%2C%20a%20Rab%20family%20GTPase%20involved%20in%20membrane%20tethering%20and%20fusion%20events%20at%20the%20late%20endosome%20and%20vacuole%3B%20GEF%20activity%20is%20stimulated%20…	GO:0001786,GO:0005768,GO:0005770,GO:0006623,GO:0006914,GO:0007034,GO:0010314,GO:0016236,GO:0017112,GO:0032258,GO:0032266,GO:0035658,GO:0043547,GO:0044395,GO:0048278,GO:0097352	chrII:497163-499277		21	158	52	254	13	225	21	262	114	184	32	218	22	318	16	196	11	208
YBR132C	YBR132C	AGP2	Plasma%20membrane%20regulator%20of%20polyamine%20and%20carnitine%20transport%3B%20has%20similarity%20to%20transporters%20but%20lacks%20transport%20activity%3B%20may%20act%20as%20a%20sensor%20that%20transduces%20environmental%20signals%3B%20has%20a%20positive%20or%20negative%20regulatory%20effect%20on%20transcription%20of%20many%20transporter%20genes	GO:0000329,GO:0003674,GO:0005789,GO:0005887,GO:0015203,GO:0016021,GO:1902269,GO:1902274	chrII:499652-501442		114	891	114	761	84	812	120	975	641	1155	295	2173	112	1135	172	1591	57	1217
YBR133C	YBR133C	HSL7,protein%20arginine%20N-methyltransferase	Protein%20arginine%20N-methyltransferase%3B%20exhibits%20septin%20and%20Hsl1p-dependent%20bud%20neck%20localization%20and%20periodic%20Hsl1p-dependent%20phosphorylation%3B%20required%20along%20with%20Hsl1p%20for%20bud%20neck%20recruitment%2C%20phosphorylation%2C%20and%20degradation%20of%20Swe1p%3B%20relocalizes%20away%20from%20bud%20neck%20upon%20DNA%20replication%20stress%3B%20human%20homolog%20…	GO:0000086,GO:0000144,GO:0005737,GO:0005824,GO:0005935,GO:0032174,GO:0035241,GO:0035243,GO:0044257,GO:0051726	chrII:501804-504287		51	536	127	953	62	711	58	805	348	753	149	676	66	727	49	735	25	611
YBR134W	YBR134W	-	Dubious%20open%20reading%20frame%3B%20unlikely%20to%20encode%20a%20functional%20protein%2C%20based%20on%20available%20experimental%20and%20comparative%20sequence%20data	GO:0003674,GO:0005575,GO:0008150	chrII:504243-504644		1	8	2	9	3	8	2	6	5	17	1	8	1	11	1	12	2	10
YBR135W	YBR135W	CKS1,cyclin-dependent%20protein%20kinase%20regulatory%20subunit%20CKS1	Cyclin-dependent%20protein%20kinase%20regulatory%20subunit%20and%20adaptor%3B%20interacts%20with%20Cdc28p%20%28aka%20Cdk1p%29%3B%20required%20for%20G1%2FS%20and%20G2%2FM%20phase%20transitions%20and%20budding%3B%20mediates%20phosphorylation%20and%20degradation%20of%20Sic1p%3B%20modulates%20proteolysis%20of%20M-phase%20targets%20through%20interactions%20with%20the%20proteasome%3B%20role%20in%20tran…	GO:0000307,GO:0005634,GO:0005737,GO:0006351,GO:0007346,GO:0030295,GO:0042393,GO:0043130,GO:0045893,GO:0060303	chrII:504854-505306		15	101	21	317	21	298	15	456	62	156	32	285	15	382	12	147	7	256
YBR136W	YBR136W	MEC1,ESR1,RAD31,SAD3,protein%20kinase%20MEC1	Genome%20integrity%20checkpoint%20protein%20and%20PI%20kinase%20superfamily%20member%3B%20Mec1p%20and%20Dun1p%20function%20in%20same%20pathway%20to%20regulate%20dNTP%20pools%20and%20telomere%20length%3B%20signal%20transducer%20required%20for%20cell%20cycle%20arrest%20and%20transcriptional%20responses%20to%20damaged%20or%20unreplicated%20DNA%3B%20facilitates%20replication%20fork%20progression%20an…	GO:0000722,GO:0000723,GO:0004672,GO:0005634,GO:0005739,GO:0006139,GO:0006260,GO:0006310,GO:0006975,GO:0007131,GO:0016572,GO:2000105	chrII:505668-512774		40	242	122	456	64	411	59	318	362	364	113	323	121	488	39	378	33	381
YBR137W	YBR137W	-	Protein%20with%20a%20role%20in%20ER%20delivery%20of%20tail-anchored%20membrane%20proteins%3B%20interacts%20with%20Sgt2p%3B%20binds%20to%20the%20TRC%20complex%2C%20which%20inserts%20proteins%20into%20the%20ER%20membrane%3B%20interacts%20with%20Msn5p%20karyopherin%3B%20YBR137W%20is%20not%20an%20essential%20gene	GO:0003674,GO:0005737,GO:0006620,GO:0072380	chrII:513044-513583		10	857	24	765	17	732	24	868	48	921	47	1140	31	1003	33	1046	6	606
YBR138C	YBR138C	HDR1	Cytoplasmic%20protein%20of%20unknown%20function%3B%20APCC%28Cdh1%29%20substrate%3B%20potentially%20phosphorylated%20by%20Cdc28p%3B%20YBR138C%20is%20not%20an%20essential%20gene	GO:0003674,GO:0005737,GO:0008150	chrII:513762-515336		14	224	24	255	13	282	17	250	93	262	28	366	15	313	17	371	4	317
YBR139W	YBR139W	carboxypeptidase%20C	Putative%20serine%20type%20carboxypeptidase%3B%20role%20in%20phytochelatin%20synthesis%3B%20green%20fluorescent%20protein%20%28GFP%29-fusion%20protein%20localizes%20to%20the%20vacuole%3B%20expression%20induced%20by%20nitrogen%20limitation%20in%20a%20GLN3%2C%20GAT1-independent%20manner	GO:0000324,GO:0004185,GO:0017171,GO:0046938	chrII:515664-517190		151	1546	117	1573	113	1762	80	1822	516	1927	241	2700	73	2062	218	2897	48	1540
YBR140C	YBR140C	IRA1,GLC1,GTPase-activating%20protein%20IRA1,PPD1	GTPase-activating%20protein%3B%20negatively%20regulates%20RAS%20by%20converting%20it%20from%20GTP-%20to%20the%20GDP-bound%20inactive%20form%2C%20required%20for%20reducing%20cAMP%20levels%20under%20nutrient%20limiting%20conditions%2C%20mediates%20membrane%20association%20of%20adenylate%20cyclase%3B%20mutations%20cause%20catalase%20T%20deficiency%2C%20defective%20glycogen%20synthesis%20and%20defect…	GO:0005096,GO:0005739,GO:0016020,GO:0016021,GO:0030818,GO:0043547,GO:0045761,GO:0046580	chrII:517350-526628		195	1762	402	2442	288	2167	203	1135	1522	1919	431	1356	341	1554	195	2418	176	1843
YBR141C	YBR141C	BMT2,25S%20rRNA%20%28adenine2142-N1%29-methyltransferase	Nucleolar%20S-adenosylmethionine-dependent%20rRNA%20methyltransferase%3B%20methylates%20adenine%20%28m1A%29%20of%20the%20large%20subunit%20%28LSU%29%20rRNA%20at%20position%202142%3B%20belongs%20to%20Rossmann%20fold%20superfamily%3B%20green%20fluorescent%20protein%20%28GFP%29-fusion%20protein%20localizes%20to%20the%20nucleolus%3B%20YBR141C%20is%20not%20an%20essential%20gene	GO:0005730,GO:0008150,GO:0008757,GO:0016433	chrII:527025-528038		6	120	6	214	6	148	8	243	29	176	12	185	5	216	2	174	4	184
YBR141W-A	YBR141W-A	-	Dubious%20open%20reading%20frame%3B%20unlikely%20to%20encode%20a%20functional%20protein%2C%20based%20on%20available%20experimental%20and%20comparative%20sequence%20data%3B%20overlaps%20the%20uncharacterized%20ORF%20YBR141C%3B%20identified%20by%20gene-trapping%2C%20microarray%20analysis%2C%20and%20genome-wide%20homology%20searching	GO:0003674,GO:0005575,GO:0008150	chrII:527167-527262		0	0	0	0	0	0	0	0	0	0	0	0	0	0	0	0	0	0
YBR142W	YBR142W	MAK5	Essential%20nucleolar%20protein%3B%20putative%20DEAD-box%20RNA%20helicase%20required%20for%20maintenance%20of%20M1%20dsRNA%20virus%3B%20involved%20in%20biogenesis%20of%20large%20%2860S%29%20ribosomal%20subunits	GO:0000463,GO:0000466,GO:0004004,GO:0005730,GO:0042273	chrII:528317-530638		31	315	69	800	58	614	40	713	226	464	51	291	67	916	34	368	40	767
YBR143C	YBR143C	SUP45,SAL4,SUP1,SUP47,eRF1,translation%20termination%20factor%20eRF1	Polypeptide%20release%20factor%20%28eRF1%29%20in%20translation%20termination%3B%20mutant%20form%20acts%20as%20a%20recessive%20omnipotent%20suppressor%3B%20methylated%20by%20Mtq2p-Trm112p%20in%20ternary%20complex%20eRF1-eRF3-GTP%3B%20mutation%20of%20methylation%20site%20confers%20resistance%20to%20zymocin%3B%20has%20a%20role%20in%20cytokinesis%20through%20interaction%20with%20Mlc1p	GO:0003747,GO:0005829,GO:0006353,GO:0006415,GO:0010494,GO:0016149,GO:0018444	chrII:530869-532182		175	1721	457	4604	246	4355	266	4848	967	2783	484	3598	166	5874	228	2273	88	4034
YBR144C	YBR144C	-	Dubious%20open%20reading%20frame%3B%20unlikely%20to%20encode%20a%20functional%20protein%2C%20based%20on%20available%20experimental%20and%20comparative%20sequence%20data%3B%20YBR144C%20is%20not%20an%20essential%20gene	GO:0003674,GO:0005575,GO:0008150	chrII:533235-533549		0	15	1	19	2	14	1	6	1	23	0	15	1	23	0	23	1	18
YBR145W	YBR145W	ADH5,alcohol%20dehydrogenase%20ADH5	Alcohol%20dehydrogenase%20isoenzyme%20V%3B%20involved%20in%20ethanol%20production%3B%20ADH5%20has%20a%20paralog%2C%20ADH1%2C%20that%20arose%20from%20the%20whole%20genome%20duplication	GO:0000947,GO:0004022,GO:0005634,GO:0005737,GO:0006116,GO:0043458	chrII:533762-534817		103	2989	163	3603	104	3557	73	2276	276	2537	267	3670	171	7930	163	5354	39	2754
YBR146W	YBR146W	MRPS9,mitochondrial%2037S%20ribosomal%20protein%20MRPS9	Mitochondrial%20ribosomal%20protein%20of%20the%20small%20subunit	GO:0003735,GO:0005739,GO:0005763,GO:0032543	chrII:535260-536096		66	854	108	1542	50	1570	111	1666	310	1231	166	1842	60	1250	91	1676	14	1134
YBR147W	YBR147W	RTC2,RRT11,YPQ3,cationic%20amino%20acid%20transporter	Putative%20vacuolar%20membrane%20transporter%20for%20cationic%20amino%20acids%3B%20likely%20contributes%20to%20amino%20acid%20homeostasis%20by%20exporting%20cationic%20amino%20acids%20from%20the%20vacuole%3B%20positive%20regulation%20by%20Lys14p%20suggests%20that%20lysine%20may%20be%20the%20primary%20substrate%3B%20member%20of%20the%20PQ-loop%20family%2C%20with%20seven%20transmembrane%20domains%3…	GO:0005739,GO:0015174,GO:0016021,GO:0034488,GO:0071627	chrII:536575-537465		14	572	19	299	16	318	23	284	76	531	36	837	32	1237	45	1472	15	482
YBR148W	YBR148W	YSW1	Protein%20required%20for%20normal%20prospore%20membrane%20formation%3B%20interacts%20with%20Gip1p%2C%20which%20is%20the%20meiosis-specific%20regulatory%20subunit%20of%20the%20Glc7p%20protein%20phosphatase%3B%20expressed%20specifically%20in%20spores%20and%20localizes%20to%20the%20prospore%20membrane%3B%20YSW1%20has%20a%20paralog%2C%20SPO21%2C%20that%20arose%20from%20the%20whole%20genome%20duplicat…	GO:0003674,GO:0005628,GO:0031105,GO:0032120	chrII:537876-539705		3	56	1	96	5	79	2	67	19	97	14	137	21	401	4	106	1	104
YBR149W	YBR149W	ARA1,D-arabinose%201-dehydrogenase%20%28NAD%28P%29%28%2B%29%29%20ARA1	NADP%2B%20dependent%20arabinose%20dehydrogenase%3B%20involved%20in%20carbohydrate%20metabolism%3B%20purified%20as%20homodimer%3B%20naturally%20occurs%20with%20a%20N-terminus%20degradation%20product	GO:0005829,GO:0044262,GO:0045290	chrII:539987-541021		286	4415	264	3662	157	3804	177	4732	1045	5024	609	7181	161	5932	354	6715	52	2885
YBR150C	YBR150C	TBS1	Protein%20of%20unknown%20function%3B%20the%20authentic%2C%20non-tagged%20protein%20is%20detected%20in%20highly%20purified%20mitochondria%20in%20high-throughput%20studies%3B%20TBS1%20has%20a%20paralog%2C%20HAL9%2C%20that%20arose%20from%20the%20whole%20genome%20duplication	GO:0005634,GO:0005737,GO:0005739,GO:0008150,GO:0043565	chrII:541209-544493		32	324	58	417	43	512	71	575	210	397	114	718	83	1018	51	445	23	544
YBR151W	YBR151W	APD1	Protein%20of%20unknown%20function%3B%20required%20for%20normal%20localization%20of%20actin%20patches%20and%20for%20normal%20tolerance%20of%20sodium%20ions%20and%20hydrogen%20peroxide%3B%20localizes%20to%20both%20cytoplasm%20and%20nucleus	GO:0003674,GO:0005634,GO:0005737,GO:0008150	chrII:545028-545978		78	1501	78	1668	40	1550	89	2271	644	1616	181	2472	86	1974	88	2565	36	1394
YBR152W	YBR152W	SPP381,U4%2FU6-U5%20snRNP%20complex%20subunit%20SPP381	mRNA%20splicing%20factor%2C%20component%20of%20U4%2FU6.U5%20tri-snRNP%3B%20interacts%20genetically%20and%20physically%20with%20Prp38p%3B%20relocalizes%20to%20the%20cytosol%20in%20response%20to%20hypoxia	GO:0000349,GO:0000398,GO:0003674,GO:0005634,GO:0005829,GO:0046540	chrII:546376-547251		6	31	17	76	5	75	13	161	92	75	20	186	22	190	7	66	3	105
YBR153W	YBR153W	RIB7,2,5-diamino-6-%28ribosylamino%29-4%283H%29-pyrimidinone%205%27-phosphate%20reductase	Diaminohydroxyphoshoribosylaminopyrimidine%20deaminase%3B%20catalyzes%20the%20second%20step%20of%20the%20riboflavin%20biosynthesis%20pathway	GO:0005575,GO:0008703,GO:0009231	chrII:547460-548194		9	202	28	390	13	397	14	427	70	312	24	380	16	552	19	409	9	325
YBR154C	YBR154C	RPB5,ABC27,DNA-directed%20RNA%20polymerase%20core%20subunit%20RPB5	RNA%20polymerase%20subunit%20ABC27%3B%20common%20to%20RNA%20polymerases%20I%2C%20II%2C%20and%20III%3B%20contacts%20DNA%20and%20affects%20transactivation	GO:0001054,GO:0001055,GO:0001056,GO:0003968,GO:0005665,GO:0005666,GO:0005736,GO:0006360,GO:0006366,GO:0006383,GO:0042797	chrII:548362-549009		24	751	65	1765	34	1581	70	1565	165	1117	66	808	22	1418	30	1007	24	1610
YBR155W	YBR155W	CNS1,HSP70%2F90%20family%20co-chaperone%20CNS1	TPR-containing%20co-chaperone%3B%20binds%20both%20Hsp82p%20%28Hsp90%29%20and%20Ssa1p%20%28Hsp70%29%3B%20stimulates%20ATPase%20activity%20of%20Ssa1p%3B%20ts%20mutants%20reduce%20Hsp82p%20function%2C%20overexpression%20suppresses%20phenotypes%20of%20HSP82%20ts%20allele%20and%20cpr7%20deletion%3B%20human%20homolog%20TTC4%20complements%20yeast%20cns1%20mutant	GO:0005737,GO:0006457,GO:0030544,GO:0043022,GO:0051879	chrII:549771-550928		11	288	41	724	16	607	26	694	75	345	22	288	23	851	8	318	7	730
YBR156C	YBR156C	SLI15	Subunit%20of%20the%20conserved%20chromosomal%20passenger%20complex%20%28CPC%29%3B%20complex%20regulates%20kinetochore-microtubule%20attachments%2C%20activation%20of%20the%20spindle%20tension%20checkpoint%2C%20and%20mitotic%20spindle%20disassembly%3B%20other%20complex%20members%20are%20Ipl1p%2C%20Bir1p%2C%20and%20Nbl1p	GO:0005828,GO:0005876,GO:0006468,GO:0007059,GO:0030295,GO:0032133,GO:0032465,GO:0051233	chrII:551104-553200		14	165	26	383	26	303	15	371	135	277	24	317	11	311	12	211	4	243
YBR157C	YBR157C	ICS2	Protein%20of%20unknown%20function%3B%20null%20mutation%20does%20not%20confer%20any%20obvious%20defects%20in%20growth%2C%20spore%20germination%2C%20viability%2C%20or%20carbohydrate%20utilization	GO:0003674,GO:0005575,GO:0008150	chrII:553543-554310		4	136	27	277	20	219	22	490	56	176	27	213	6	293	30	300	6	275
YBR158W	YBR158W	AMN1,CST13,ICS4	Protein%20required%20for%20daughter%20cell%20separation%3B%20multiple%20mitotic%20checkpoints%2C%20and%20chromosome%20stability%3B%20contains%2012%20degenerate%20leucine-rich%20repeat%20motifs%3B%20expression%20is%20induced%20by%20the%20Mitotic%20Exit%20Network%20%28MEN%29	GO:0001100,GO:0005515,GO:0005634,GO:0005737,GO:0005933,GO:0007093	chrII:556549-558198		107	822	268	1917	176	1738	159	2406	652	963	237	1561	133	2772	124	1088	67	1408
YBR159W	YBR159W	IFA38,ketoreductase	Microsomal%20beta-keto-reductase%3B%20contains%20oleate%20response%20element%20%28ORE%29%20sequence%20in%20the%20promoter%20region%3B%20mutants%20exhibit%20reduced%20VLCFA%20synthesis%2C%20accumulate%20high%20levels%20of%20dihydrosphingosine%2C%20phytosphingosine%20and%20medium-chain%20ceramides	GO:0005783,GO:0005789,GO:0030148,GO:0030497,GO:0042761,GO:0045703	chrII:558685-559728		79	1070	155	1987	89	1905	132	2631	356	1425	219	1877	62	2380	85	1304	41	1403
YBR160W	YBR160W	CDC28,CDK1,HSL5,SRM5,cyclin-dependent%20serine%2Fthreonine-protein%20kinase%20CDC28	Cyclin-dependent%20kinase%20%28CDK%29%20catalytic%20subunit%3B%20master%20regulator%20of%20mitotic%20and%20meiotic%20cell%20cycles%3B%20alternately%20associates%20with%20G1%2C%20S%2C%20G2%2FM%20phase%20cyclins%2C%20which%20provide%20substrate%20specificity%3B%20regulates%20basal%20transcription%2C%20chromosome%20dynamics%2C%20growth%2C%20morphogenesis%3B%20transcript%20induction%20in%20osmostress…	GO:0000235,GO:0000307,GO:0000706,GO:0000993,GO:0004672,GO:0004674,GO:0004693,GO:0005634,GO:0005737,GO:0005783,GO:0005816,GO:0005840,GO:0005935,GO:0006370,GO:0006468,GO:0007070,GO:0007130,GO:0010568,GO:0010569,GO:0010570,GO:0010571,GO:0010696,GO:0010898,GO:0016192,GO:0018105,GO:0032210,GO:0034504,GO:0042393,GO:0045875,GO:0045892,GO:0045893,GO:0045930,GO:0045931,GO:0045944,GO:0051446,GO:0051447,GO:…	chrII:560078-560974		22	515	32	831	25	704	23	916	106	629	37	864	20	868	19	590	5	719
YBR161W	YBR161W	CSH1,mannosylinositol%20phosphorylceramide%20synthase%20catalytic%20subunit%20CSH1	Mannosylinositol%20phosphorylceramide%20%28MIPC%29%20synthase%20catalytic%20subunit%3B%20forms%20a%20complex%20with%20regulatory%20subunit%20Csg2p%3B%20function%20in%20sphingolipid%20biosynthesis%20is%20overlapping%20with%20that%20of%20Sur1p%3B%20CSH1%20has%20a%20paralog%2C%20SUR1%2C%20that%20arose%20from%20the%20whole%20genome%20duplication	GO:0000030,GO:0000324,GO:0006688,GO:0016021,GO:0016757,GO:0030148	chrII:561634-562764		12	171	16	344	15	375	30	499	70	241	28	449	11	512	17	329	6	326
YBR162C	YBR162C	TOS1	Covalently-bound%20cell%20wall%20protein%20of%20unknown%20function%3B%20identified%20as%20a%20cell%20cycle%20regulated%20SBF%20target%20gene%3B%20deletion%20mutants%20are%20highly%20resistant%20to%20treatment%20with%20beta-1%2C3-glucanase%3B%20has%20sequence%20similarity%20to%20YJL171C	GO:0000324,GO:0003674,GO:0008150,GO:0009277	chrII:563203-564570		319	4273	595	8222	369	7516	376	9416	1296	4874	810	7084	356	9600	280	5214	219	6392
YBR162W-A	YBR162W-A	YSY6	Protein%20of%20unknown%20function%3B%20expression%20suppresses%20a%20secretory%20pathway%20mutation%20in%20E.%20coli%3B%20has%20similarity%20to%20the%20mammalian%20RAMP4%20protein%20involved%20in%20secretion	GO:0003674,GO:0005783,GO:0009306	chrII:565231-565428		16	615	39	1055	28	864	31	1090	105	741	34	853	19	1256	13	742	13	836
YBR163W	YBR163W	EXO5,DEM1	Mitochondrial%205%27-3%27%20exonuclease%20and%20sliding%20exonuclease%3B%20required%20for%20mitochondrial%20genome%20maintenance%3B%20distantly%20related%20to%20the%20RecB%20nuclease%20domain%20of%20bacterial%20RecBCD%20recombinases%3B%20may%20be%20regulated%20by%20the%20transcription%20factor%20Ace2	GO:0000002,GO:0005739,GO:0045145	chrII:565723-567480		26	326	51	619	39	543	44	548	132	383	64	487	44	633	34	433	13	507
YBR164C	YBR164C	ARL1,Arf%20family%20GTPase%20ARL1,DLP2	Soluble%20GTPase%20with%20a%20role%20in%20regulation%20of%20membrane%20traffic%3B%20regulates%20potassium%20influx%3B%20role%20in%20membrane%20organization%20at%20trans-Golgi%20network%3B%20G%20protein%20of%20the%20Ras%20superfamily%2C%20similar%20to%20ADP-ribosylation%20factor	GO:0003924,GO:0005794,GO:0005802,GO:0005829,GO:0006623,GO:0006897,GO:0016192,GO:0043001	chrII:567875-568426		14	980	49	1351	34	1292	48	1435	87	1193	66	1210	35	1650	33	1204	13	1243
YBR165W	YBR165W	UBS1	Ubiquitin-conjugating%20enzyme%20suppressor%20that%20regulates%20Cdc34p%3B%20functions%20as%20a%20general%20positive%20regulator%20of%20Cdc34p%20activity%3B%20nuclear%20protein%20that%20may%20represent%20a%20link%20between%20nucleocytoplasmic%20transport%20and%20ubiquitin%20ligase%20activity	GO:0003674,GO:0005634,GO:0006611,GO:0016567	chrII:568852-569685		16	259	26	433	14	464	19	505	79	330	53	525	18	629	26	412	8	441
YBR166C	YBR166C	TYR1,prephenate%20dehydrogenase%20%28NADP%28%2B%29%29	Prephenate%20dehydrogenase%20involved%20in%20tyrosine%20biosynthesis%3B%20expression%20is%20dependent%20on%20phenylalanine%20levels	GO:0005737,GO:0006570,GO:0008977	chrII:569842-571200		46	705	132	1107	47	1015	33	896	235	861	90	769	71	1753	49	764	21	979
YBR167C	YBR167C	POP7,RPP2,ribonuclease%20P%2FMRP%20protein%20subunit%20POP7	Subunit%20of%20both%20RNase%20MRP%20and%20nuclear%20RNase%20P%3B%20forms%20a%20soluble%20heterodimer%20with%20Pop6p%20that%20binds%20P3%20domain%20of%20RNase%20MRP%20and%20RNase%20P%20RNAs%3B%20RNase%20MRP%20cleaves%20pre-rRNA%2C%20while%20nuclear%20RNase%20P%20cleaves%20tRNA%20precursors%20to%20generate%20mature%205%27%20ends%20and%20facilitates%20turnover%20of%20nuclear%20RNAs	GO:0000171,GO:0000172,GO:0000294,GO:0003723,GO:0004526,GO:0005655,GO:0006364,GO:0008033,GO:0034965	chrII:571468-571890		8	254	14	403	8	379	6	325	28	348	10	312	10	401	14	400	8	394
YBR168W	YBR168W	PEX32	Peroxisomal%20integral%20membrane%20protein%3B%20involved%20in%20negative%20regulation%20of%20peroxisome%20size%3B%20partially%20functionally%20redundant%20with%20Pex31p%3B%20genetic%20interactions%20suggest%20action%20at%20a%20step%20downstream%20of%20steps%20mediated%20by%20Pex28p%20and%20Pex29p	GO:0003674,GO:0005779,GO:0007031,GO:0016021	chrII:572371-573612		12	217	20	345	16	281	11	345	71	305	26	372	16	350	21	318	5	280
YBR169C	YBR169C	SSE2,adenyl-nucleotide%20exchange%20factor%20SSE2	Member%20of%20the%20heat%20shock%20protein%2070%20%28HSP70%29%20family%3B%20may%20be%20involved%20in%20protein%20folding%3B%20localized%20to%20the%20cytoplasm%3B%20SSE2%20has%20a%20paralog%2C%20SSE1%2C%20that%20arose%20from%20the%20whole%20genome%20duplication	GO:0000774,GO:0005737,GO:0006457,GO:0042026	chrII:573915-575996		126	1538	108	1135	67	1178	230	4611	741	1764	1063	9436	207	5185	339	3599	32	1380
YBR170C	YBR170C	NPL4,HRD4	Substrate-recruiting%20cofactor%20of%20the%20Cdc48p-Npl4p-Ufd1p%20segregase%3B%20assists%20Cdc48p%20in%20the%20dislocation%20of%20misfolded%2C%20polyubiquitinated%20ERAD%20substrates%20that%20are%20subsequently%20delivered%20to%20the%20proteasome%20for%20degradation%3B%20also%20involved%20in%20the%20regulated%20destruction%20of%20resident%20ER%20membrane%20proteins%2C%20such%20as%20HMG-CoA%20redu…	GO:0000837,GO:0000839,GO:0003674,GO:0005634,GO:0005737,GO:0016021,GO:0030433,GO:0030970,GO:0034098,GO:0036266,GO:0042175,GO:0043161,GO:0051228,GO:0051974,GO:0070651,GO:0071629,GO:0071712,GO:0072671,GO:1900182,GO:1990112,GO:1990116	chrII:576344-578086		42	584	66	594	32	569	68	943	259	765	99	1067	81	1209	38	811	16	634
YBR171W	YBR171W	SEC66,HSS1,KAR7,SEC71,Sec63%20complex%20subunit%20SEC66	Non-essential%20subunit%20of%20Sec63%20complex%3B%20with%20Sec61%20complex%2C%20Kar2p%2FBiP%20and%20Lhs1p%20forms%20a%20channel%20competent%20for%20SRP-dependent%20and%20post-translational%20SRP-independent%20protein%20targeting%20and%20import%20into%20the%20ER%3B%20other%20members%20are%20Sec63p%2C%20Sec62p%2C%20and%20Sec72p	GO:0005783,GO:0005789,GO:0008565,GO:0016021,GO:0030447,GO:0031204,GO:0031207	chrII:578364-578984		21	645	59	1182	32	1170	27	1144	163	809	50	904	33	1125	31	765	13	1031
YBR172C	YBR172C	SMY2	GYF%20domain%20protein%3B%20involved%20in%20COPII%20vesicle%20formation%3B%20interacts%20with%20the%20Sec23p%2FSec24p%20subcomplex%3B%20overexpression%20suppresses%20the%20temperature%20sensitivity%20of%20a%20myo2%20mutant%3B%20similar%20to%20S.%20pombe%20Mpd2%3B%20SMY2%20has%20a%20paralog%2C%20SYH1%2C%20that%20arose%20from%20the%20whole%20genome%20duplication	GO:0000932,GO:0003674,GO:0005737,GO:0005789,GO:0006888,GO:0019898	chrII:579150-581372		67	491	129	1489	93	1298	76	1219	656	742	155	884	107	1368	55	775	34	1130
YBR173C	YBR173C	UMP1,RNS2	Chaperone%20required%20for%20correct%20maturation%20of%20the%2020S%20proteasome%3B%20short-lived%20chaperone%3B%20may%20inhibit%20premature%20dimerization%20of%20proteasome%20half-mers%3B%20degraded%20by%20proteasome%20upon%20completion%20of%20its%20assembly	GO:0003674,GO:0005634,GO:0005737,GO:0006511,GO:0006974,GO:0043248	chrII:581726-582172		41	925	47	1374	24	1218	33	1499	222	1173	41	1515	35	1873	44	1148	7	1086
YBR174C	YBR174C	-	Dubious%20open%20reading%20frame%3B%20unlikely%20to%20encode%20a%20functional%20protein%2C%20based%20on%20available%20experimental%20and%20comparative%20sequence%20data%3B%20partially%20overlaps%20the%20verified%20ORF%20YBR175W%3B%20null%20mutant%20is%20viable%20and%20sporulation%20defective	GO:0003674,GO:0005575,GO:0008150	chrII:582338-582652		0	0	0	1	3	1	0	3	2	2	0	1	0	0	0	2	0	0
YBR175W	YBR175W	SWD3,CPS30,SAF35	Essential%20subunit%20of%20the%20COMPASS%20%28Set1C%29%20complex%3B%20COMPASS%20methylates%20histone%20H3%20on%20lysine%204%20and%20is%20required%20in%20transcriptional%20silencing%20near%20telomeres%3B%20WD40%20beta%20propeller%20superfamily%20member%20and%20ortholog%20of%20mammalian%20WDR5	GO:0000723,GO:0006348,GO:0042800,GO:0048188,GO:0051568	chrII:582408-583355		7	95	16	278	10	257	18	378	41	157	19	177	25	426	6	140	3	205
YBR176W	YBR176W	ECM31,3-methyl-2-oxobutanoate%20hydroxymethyltransferase	Ketopantoate%20hydroxymethyltransferase%3B%20required%20for%20pantothenic%20acid%20biosynthesis%2C%20converts%202-oxoisovalerate%20into%202-dehydropantoate	GO:0003864,GO:0005739,GO:0015940	chrII:583720-584658		2	151	17	315	19	266	9	325	32	202	27	265	20	477	20	243	9	216
YBR177C	YBR177C	EHT1,medium-chain%20fatty%20acid%20ethyl%20ester%20synthase%2Festerase	Acyl-coenzymeA%3Aethanol%20O-acyltransferase%3B%20plays%20a%20minor%20role%20in%20medium-chain%20fatty%20acid%20ethyl%20ester%20biosynthesis%3B%20possesses%20short-chain%20esterase%20activity%3B%20localizes%20to%20lipid%20particles%20and%20the%20mitochondrial%20outer%20membrane%3B%20EHT1%20has%20a%20paralog%2C%20EEB1%2C%20that%20arose%20from%20the%20whole%20genome%20duplication	GO:0005739,GO:0005741,GO:0005811,GO:0017171,GO:0034319,GO:0034338,GO:0044255,GO:0051792,GO:0051793	chrII:584807-586162		80	917	102	1763	79	1796	80	1896	316	1321	238	2503	63	1627	92	1384	32	1456
YBR178W	YBR178W	-	Dubious%20open%20reading%20frame%3B%20unlikely%20to%20encode%20a%20functional%20protein%2C%20based%20on%20available%20experimental%20and%20comparative%20sequence%20data%3B%20partially%20overlaps%20the%20verified%20gene%20YBR177C	GO:0003674,GO:0005575,GO:0008150	chrII:586071-586445		0	3	1	4	0	3	0	4	1	6	1	1	1	8	0	7	0	5
YBR179C	YBR179C	FZO1,mitofusin	Mitofusin%3B%20integral%20membrane%20protein%20involved%20in%20mitochondrial%20outer%20membrane%20tethering%20and%20fusion%3B%20role%20in%20mitochondrial%20genome%20maintenance%3B%20efficient%20tethering%20and%20degradation%20of%20Fzo1p%20requires%20an%20intact%20N-terminal%20GTPase%20domain%3B%20targeted%20for%20destruction%20by%20the%20ubiquitin%20ligase%20SCF-Mdm30p%20and%20the%20cytosolic%20u…	GO:0003924,GO:0005739,GO:0005741,GO:0005743,GO:0008053,GO:0031307,GO:0042803,GO:0051646	chrII:586547-589114		53	487	83	663	47	634	60	662	266	601	77	801	33	699	63	724	18	542
YBR180W	YBR180W	DTR1	Putative%20dityrosine%20transporter%20of%20the%20major%20facilitator%20superfamily%3B%20member%20of%20the%2012-spanner%20drug%3AH%28%2B%29%20antiporter%20DHA1%20family%3B%20required%20for%20spore%20wall%20synthesis%3B%20sequence%20similarity%20to%20QDR1%20and%20QDR3%2C%20and%20the%20triple%20mutant%20dtr1%20qdr1%20qdr3%20exhibits%20reduced%20dityrosine%20fluorescence%20relative%20to%20the%20singl…	GO:0005275,GO:0005628,GO:0015837,GO:0016021,GO:0030476,GO:0055085	chrII:589741-591459		2	31	4	76	8	34	4	49	12	59	7	56	3	32	2	25	3	47
YBR181C	YBR181C	RPS6B,LPG18,RPS101,RPS102,S6e,ribosomal%2040S%20subunit%20protein%20S6B	Protein%20component%20of%20the%20small%20%2840S%29%20ribosomal%20subunit%3B%20homologous%20to%20mammalian%20ribosomal%20protein%20S6%2C%20no%20bacterial%20homolog%3B%20phosphorylated%20on%20S233%20by%20Ypk3p%20in%20a%20TORC1-dependent%20manner%2C%20and%20on%20S232%20in%20a%20TORC1%2F2-dependent%20manner%20by%20Ypk1%2F2%2F3p%3B%20RPS6B%20has%20a%20paralog%2C%20RPS6A%2C%20that%20arose%20from%20the%…	GO:0000462,GO:0002181,GO:0003735,GO:0005737,GO:0022627,GO:0032040	chrII:591712-592774		106	1355	345	3317	179	3331	393	6294	446	1815	502	2688	207	6466	129	1387	71	2720
YBR182C	YBR182C	SMP1	MADS-box%20transcription%20factor%20involved%20in%20osmotic%20stress%20response%3B%20SMP1%20has%20a%20paralog%2C%20RLM1%2C%20that%20arose%20from%20the%20whole%20genome%20duplication	GO:0003700,GO:0005634,GO:0005737,GO:0008301,GO:0043565,GO:0061393	chrII:593506-594864		1	20	3	74	3	49	3	123	16	61	3	105	5	153	6	52	2	55
YBR182C-A	YBR182C-A	-	Putative%20protein%20of%20unknown%20function%3B%20identified%20by%20gene-trapping%2C%20microarray-based%20expression%20analysis%2C%20and%20genome-wide%20homology%20searching	GO:0003674,GO:0005575,GO:0008150	chrII:595361-595555		0	11	0	10	0	6	1	9	4	8	0	4	0	6	0	5	0	9
YBR183W	YBR183W	YPC1,phytoceramidase	Alkaline%20ceramidase%3B%20also%20has%20reverse%20%28CoA-independent%29%20ceramide%20synthase%20activity%3B%20catalyzes%20both%20breakdown%20and%20synthesis%20of%20phytoceramide%3B%20overexpression%20confers%20fumonisin%20B1%20resistance%3B%20YPC1%20has%20a%20paralog%2C%20YDC1%2C%20that%20arose%20from%20the%20whole%20genome%20duplication	GO:0005783,GO:0016021,GO:0032541,GO:0046513,GO:0046514,GO:0050291,GO:0070774	chrII:596115-597065		29	702	70	957	29	1032	35	1008	148	943	123	1500	14	700	51	1188	11	1035
YBR184W	YBR184W	-	Putative%20protein%20of%20unknown%20function%3B%20YBR184W%20is%20not%20an%20essential%20gene	GO:0003674,GO:0005575,GO:0008150	chrII:597363-598934		3	94	7	105	5	77	6	140	24	92	7	102	2	81	2	77	0	74
YBR185C	YBR185C	MBA1	Membrane-associated%20mitochondrial%20ribosome%20receptor%3B%20forms%20a%20complex%20with%20Mdm38p%20that%20may%20facilitate%20recruitment%20of%20mRNA-specific%20translational%20activators%20to%20ribosomes%3B%20possible%20role%20in%20protein%20export%20from%20the%20matrix%20to%20inner%20membrane	GO:0005739,GO:0005743,GO:0007007,GO:0032979,GO:0043022,GO:0070131,GO:0097033,GO:0097034	chrII:599123-599959		20	210	27	437	25	462	18	517	70	376	37	657	13	475	18	448	5	353
YBR186W	YBR186W	PCH2	Hexameric%20ring%20ATPase%20that%20remodels%20chromosome%20axis%20protein%20Hop1p%3B%20nucleolar%20component%20of%20the%20pachytene%20checkpoint%2C%20which%20prevents%20chromosome%20segregation%20when%20recombination%20and%20chromosome%20synapsis%20are%20defective%3B%20also%20represses%20meiotic%20interhomolog%20recombination%20in%20rDNA%3B%20required%20for%20meiotic%20double-stranded%20break%20f…	GO:0005730,GO:0007131,GO:0016887,GO:0042138,GO:0051598	chrII:600553-602360		2	150	6	231	4	166	2	120	19	177	4	113	5	95	3	144	3	199
YBR187W	YBR187W	GDT1,putative%20ribosome%20biosynthesis%20protein%20GDT1	Protein%20of%20unknown%20function%20involved%20in%20calcium%20homeostasis%3B%20localizes%20to%20the%20cis-%20and%20medial-Golgi%20apparatus%3B%20GFP-fusion%20protein%20localizes%20to%20the%20vacuole%3B%20TMEM165%2C%20a%20human%20gene%20which%20causes%20Congenital%20Disorders%20of%20Glycosylation%20is%20orthologous%20and%20functionally%20complements%20the%20null%20allele%3B%20expression%20pattern%…	GO:0000324,GO:0000329,GO:0003674,GO:0005797,GO:0005801,GO:0006874,GO:0016021	chrII:602634-603476		36	792	129	1878	48	1540	81	2380	109	1251	128	1261	60	2069	39	869	37	1580
YBR188C	YBR188C	NTC20	Member%20of%20the%20NineTeen%20Complex%20%28NTC%29%3B%20this%20complex%20contains%20Prp19p%20and%20stabilizes%20U6%20snRNA%20in%20catalytic%20forms%20of%20the%20spliceosome%20containing%20U2%2C%20U5%2C%20and%20U6%20snRNAs	GO:0000384,GO:0000398,GO:0000974,GO:0071006	chrII:603685-604107		2	289	10	348	6	310	13	327	42	346	9	367	5	329	10	349	1	350
YBR189W	YBR189W	RPS9B,RPS13A,S13,S4,S9B,SUP46,YS11,ribosomal%2040S%20subunit%20protein%20S9B,rp21	Protein%20component%20of%20the%20small%20%2840S%29%20ribosomal%20subunit%3B%20homologous%20to%20mammalian%20ribosomal%20protein%20S9%20and%20bacterial%20S4%3B%20RPS9B%20has%20a%20paralog%2C%20RPS9A%2C%20that%20arose%20from%20the%20whole%20genome%20duplication	GO:0000462,GO:0003735,GO:0022627,GO:0030686,GO:0032040,GO:0045903	chrII:604508-605508		267	16124	1300	28608	748	25723	1066	30069	1073	21366	1456	19416	450	26614	274	15137	261	26326
YBR190W	YBR190W	-	Dubious%20open%20reading%20frame%3B%20unlikely%20to%20encode%20a%20functional%20protein%2C%20based%20on%20available%20experimental%20and%20comparative%20sequence%20data%3B%20partially%20overlaps%20the%20verified%20ribosomal%20protein%20gene%20RPL21A%2FYBR191W	GO:0003674,GO:0005575,GO:0008150	chrII:605966-606277		0	1	0	12	1	7	0	11	0	1	0	12	0	17	0	4	0	10
YBR191W	YBR191W	RPL21A,L21A,L21e,URP1,ribosomal%2060S%20subunit%20protein%20L21A	Ribosomal%2060S%20subunit%20protein%20L21A%3B%20homologous%20to%20mammalian%20ribosomal%20protein%20L21%2C%20no%20bacterial%20homolog%3B%20RPL21A%20has%20a%20paralog%2C%20RPL21B%2C%20that%20arose%20from%20the%20whole%20genome%20duplication	GO:0002181,GO:0003735,GO:0022625	chrII:606270-607140		253	5423	732	13329	445	12355	500	14163	988	6773	769	7571	269	13570	189	5076	170	11006
YBR191W-A	YBR191W-A	-	Dubious%20open%20reading%20frame%3B%20unlikely%20to%20encode%20a%20functional%20protein%2C%20based%20on%20available%20experimental%20and%20comparative%20sequence%20data	GO:0003674,GO:0005575,GO:0008150	chrII:607149-607223		0	71	9	64	7	69	3	40	0	52	1	25	0	50	0	48	1	71
YBR192W	YBR192W	RIM2,PYT1	Mitochondrial%20pyrimidine%20nucleotide%20transporter%3B%20imports%20pyrimidine%20nucleoside%20triphosphates%20and%20exports%20pyrimidine%20nucleoside%20monophosphates%3B%20member%20of%20the%20mitochondrial%20carrier%20family	GO:0000002,GO:0005215,GO:0005739,GO:0006864,GO:0015218,GO:0016021,GO:0055085,GO:0070838	chrII:607652-608785		12	219	24	532	33	492	28	521	97	290	46	372	22	578	18	363	3	317
YBR193C	YBR193C	MED8	Subunit%20of%20the%20RNA%20polymerase%20II%20mediator%20complex%3B%20associates%20with%20core%20polymerase%20subunits%20to%20form%20the%20RNA%20polymerase%20II%20holoenzyme%3B%20essential%20for%20transcriptional%20regulation	GO:0000122,GO:0000978,GO:0001106,GO:0005198,GO:0017025,GO:0045944,GO:0070847	chrII:609082-609753		13	414	25	497	27	465	22	558	131	507	38	835	15	619	22	544	4	500
YBR194W	YBR194W	AIM4,SOY1	Protein%20proposed%20to%20be%20associated%20with%20the%20nuclear%20pore%20complex%3B%20null%20mutant%20is%20viable%2C%20displays%20elevated%20frequency%20of%20mitochondrial%20genome%20loss%20and%20is%20sensitive%20to%20freeze-thaw%20stress	GO:0003674,GO:0005737,GO:0008150	chrII:610038-610409		3	150	3	181	2	177	5	170	11	172	8	181	4	237	6	191	4	161
YBR195C	YBR195C	MSI1,CAC3	Subunit%20of%20chromatin%20assembly%20factor%20I%20%28CAF-1%29%3B%20chromatin%20assembly%20by%20CAF-1%20affects%20multiple%20processes%20including%20silencing%20at%20telomeres%2C%20mating%20type%20loci%2C%20and%20rDNA%3B%20maintenance%20of%20kinetochore%20structure%3B%20deactivation%20of%20DNA%20damage%20checkpoint%20after%20DNA%20repair%3B%20chromatin%20dynamics%20during%20transcription%3B%20and…	GO:0005634,GO:0005737,GO:0006335,GO:0033186,GO:0042393	chrII:610614-611882		19	137	32	409	15	301	16	410	46	237	24	268	12	335	16	194	6	285
YBR196C	YBR196C	PGI1,CDC30,glucose-6-phosphate%20isomerase	Glycolytic%20enzyme%20phosphoglucose%20isomerase%3B%20catalyzes%20the%20interconversion%20of%20glucose-6-phosphate%20and%20fructose-6-phosphate%3B%20required%20for%20cell%20cycle%20progression%20and%20completion%20of%20the%20gluconeogenic%20events%20of%20sporulation	GO:0004347,GO:0005737,GO:0005739,GO:0005886,GO:0006094,GO:0006096,GO:0006098	chrII:612236-613900		2438	12465	3961	22741	1967	18810	1827	26223	4653	15246	4991	21316	1043	21711	2797	17693	843	14547
YBR196C-A	YBR196C-A	-	Putative%20protein%20of%20unknown%20function%3B%20identified%20by%20fungal%20homology%20and%20RT-PCR	GO:0003674,GO:0005575,GO:0008150	chrII:614024-614173		0	22	5	19	1	25	2	18	2	15	0	15	0	17	2	20	0	24
YBR196C-B	YBR196C-B	-	Putative%20protein%20of%20unknown%20function%3B%20identified%20by%20expression%20profiling%20and%20mass%20spectrometry	GO:0003674,GO:0005575,GO:0008150	chrII:614526-614630		1	43	0	83	0	43	2	32	8	57	1	40	1	23	0	48	2	48
YBR197C	YBR197C	-	Protein%20of%20unknown%20function%3B%20green%20fluorescent%20protein%20%28GFP%29-fusion%20protein%20localizes%20to%20the%20cytoplasm%20and%20nucleus%3B%20YBR197C%20is%20not%20an%20essential%20gene%3B%20relative%20distribution%20to%20the%20nucleus%20increases%20upon%20DNA%20replication%20stress%3B%20YBR197C%20has%20a%20paralog%2C%20YPL077C%2C%20that%20arose%20from%20the%20whole%20genome%20duplicat…	GO:0003674,GO:0005634,GO:0005737,GO:0008150	chrII:615203-615856		13	140	18	280	9	181	19	332	78	185	26	339	17	386	16	221	4	218
YBR198C	YBR198C	TAF5,TAF90,TafII90,chromatin%20modification%20protein%20TAF5	Subunit%20%2890%20kDa%29%20of%20TFIID%20and%20SAGA%20complexes%3B%20involved%20in%20RNA%20polymerase%20II%20transcription%20initiation%20and%20in%20chromatin%20modification	GO:0000124,GO:0001075,GO:0003682,GO:0005669,GO:0006366,GO:0016568,GO:0016573,GO:0032947,GO:0043130,GO:0046695,GO:0051123	chrII:616127-618523		44	722	121	1178	90	1006	91	994	539	924	151	1239	103	1346	51	998	34	1032
YBR199W	YBR199W	KTR4,putative%20mannosyltransferase	Glycosyltransferase%20involved%20in%20protein%20glycosylation%3B%20transfers%20GDP-mannose%20to%20methyl-alpha-mannoside%20in%20vitro%3B%20member%20of%20the%20KRE2%2FMNT1%20mannosyltransferase%20family%20of%20type%20II%20membrane%20proteins%20with%20a%20short%20cytoplasmic%20N-terminus%2C%20a%20membrane-spanning%20region%20and%20a%20highly%20conserved%20catalytic%20lumenal%20domain	GO:0000030,GO:0005794,GO:0006487	chrII:618909-620303		107	1925	129	2524	122	2420	136	2826	731	1981	261	3102	108	3322	187	2758	45	2132
YBR200W	YBR200W	BEM1,SRO1,phosphatidylinositol-3-phosphate-binding%20protein%20BEM1	Protein%20containing%20SH3-domains%3B%20involved%20in%20establishing%20cell%20polarity%20and%20morphogenesis%3B%20functions%20as%20a%20scaffold%20protein%20for%20complexes%20that%20include%20Cdc24p%2C%20Ste5p%2C%20Ste20p%2C%20and%20Rsr1p	GO:0000131,GO:0000753,GO:0005739,GO:0005934,GO:0005935,GO:0030427,GO:0032266,GO:0032947,GO:0043332	chrII:620872-622527		49	401	98	746	40	666	52	789	241	569	124	834	44	822	92	635	21	591
YBR200W-A	YBR200W-A	-	Putative%20protein%20of%20unknown%20function%3B%20identified%20by%20fungal%20homology%20and%20RT-PCR	GO:0003674,GO:0005575,GO:0008150	chrII:622983-623147		0	1	0	5	0	4	0	1	1	7	1	3	1	2	0	3	0	5
YBR201C-A	YBR201C-A	-	Putative%20protein%20of%20unknown%20function	GO:0003674,GO:0005575,GO:0008150	chrII:624493-624696		6	141	6	219	2	213	1	107	21	121	4	126	3	133	10	244	1	188
YBR201W	YBR201W	DER1	ER%20membrane%20protein%20that%20promotes%20export%20of%20misfolded%20polypeptides%3B%20required%20for%20ER-associated%20protein%20degradation%20of%20misfolded%20or%20unassembled%20proteins%3B%20initiates%20export%20of%20aberrant%20polypeptides%20from%20ER%20lumen%20by%20threading%20them%20into%20the%20ER%20membrane%20and%20routing%20them%20to%20Hrd1p%20for%20ubiquitylation%3B%20N-%20and%20C-%20t…	GO:0000839,GO:0005789,GO:0016021,GO:0030433,GO:0030970,GO:0051787,GO:0070843	chrII:623576-624211		8	209	18	355	14	346	3	438	41	256	25	415	5	393	13	376	4	358
YBR202W	YBR202W	MCM7,CDC47,mini-chromosome%20maintenance%20complex%20protein%207	Component%20of%20the%20Mcm2-7%20hexameric%20helicase%20complex%3B%20MCM2-7%20primes%20origins%20of%20DNA%20replication%20in%20G1%20and%20becomes%20an%20active%20ATP-dependent%20helicase%20that%20promotes%20DNA%20melting%20and%20elongation%20in%20S-phase%3B%20forms%20an%20Mcm4p-6p-7p%20subcomplex	GO:0000727,GO:0003678,GO:0003682,GO:0003688,GO:0003697,GO:0004003,GO:0005524,GO:0005634,GO:0005656,GO:0005737,GO:0006267,GO:0006268,GO:0006270,GO:0006271,GO:0006348,GO:0017116,GO:0030466,GO:0031261,GO:0031298,GO:0033260,GO:0042555,GO:0043140,GO:0043142,GO:0097373,GO:1990163	chrII:625772-628309		93	267	118	670	78	635	75	689	442	339	129	563	102	1127	84	450	35	533
YBR203W	YBR203W	COS111	Protein%20required%20for%20antifungal%20drug%20ciclopirox%20olamine%20resistance%3B%20not%20related%20to%20the%20subtelomerically-encoded%20COS%20family%3B%20the%20authentic%2C%20non-tagged%20protein%20is%20detected%20in%20highly%20purified%20mitochondria%20in%20high-throughput%20studies	GO:0003674,GO:0005739,GO:0007165	chrII:629168-631942		36	379	62	458	42	547	78	549	336	468	172	1013	90	907	79	816	16	663
YBR204C	YBR204C	LDH1	Serine%20hydrolase%3B%20exhibits%20active%20esterase%20plus%20weak%20triacylglycerol%20lipase%20activities%3B%20proposed%20role%20in%20lipid%20homeostasis%2C%20regulating%20phospholipid%20and%20non-polar%20lipid%20levels%20and%20required%20for%20mobilization%20of%20LD-stored%20lipids%3B%20localizes%20to%20the%20lipid%20droplet%20%28LD%29%20surface%3B%20contains%20a%20classical%20serine%20containi…	GO:0004806,GO:0005811,GO:0016788,GO:0017171,GO:0055088	chrII:632254-633381		29	436	63	667	29	609	48	901	106	610	134	1261	38	761	58	746	12	578
YBR205W	YBR205W	KTR3,mannosyltransferase%20KTR3	Putative%20alpha-1%2C2-mannosyltransferase%3B%20involved%20in%20O-%20and%20N-linked%20protein%20glycosylation%3B%20member%20of%20the%20KRE2%2FMNT1%20mannosyltransferase%20family%3B%20Svp26p%20mediates%20uptake%20of%20Ktr3p%20into%20COPII%20vesicles%3B%20relocalizes%20from%20nucleus%20to%20vacuole%20upon%20DNA%20replication%20stress	GO:0000030,GO:0000324,GO:0000329,GO:0005634,GO:0005737,GO:0006491,GO:0006493	chrII:633622-634836		55	504	89	993	60	878	86	1284	275	825	151	1124	46	1128	68	723	24	901
YBR206W	YBR206W	-	Dubious%20open%20reading%20frame%3B%20unlikely%20to%20encode%20a%20functional%20protein%2C%20based%20on%20available%20experimental%20and%20comparative%20sequence%20data%3B%20partially%20overlaps%20the%20verified%20gene%20KTR3	GO:0003674,GO:0005575,GO:0008150	chrII:634601-634924		2	53	2	83	4	61	2	66	21	64	6	58	0	45	4	68	4	50
YBR207W	YBR207W	FTH1	Putative%20high%20affinity%20iron%20transporter%3B%20involved%20in%20transport%20of%20intravacuolar%20stores%20of%20iron%3B%20forms%20complex%20with%20Fet5p%3B%20expression%20is%20regulated%20by%20iron%3B%20proposed%20to%20play%20indirect%20role%20in%20endocytosis%3B%20protein%20abundance%20increases%20in%20response%20to%20DNA%20replication%20stress	GO:0000329,GO:0005381,GO:0006827,GO:0006897,GO:0016021	chrII:635146-636543		37	525	66	748	37	880	65	1348	198	656	99	1556	97	2007	42	1035	17	789
YBR208C	YBR208C	DUR1%2C2,DUR80,bifunctional%20urea%20carboxylase%2Fallophanate%20hydrolase	Urea%20amidolyase%3B%20contains%20both%20urea%20carboxylase%20and%20allophanate%20hydrolase%20activities%2C%20degrades%20urea%20to%20CO2%20and%20NH3%3B%20expression%20sensitive%20to%20nitrogen%20catabolite%20repression%20and%20induced%20by%20allophanate%2C%20an%20intermediate%20in%20allantoin%20degradation%3B%20protein%20abundance%20increases%20in%20response%20to%20DNA%20replication%20stress	GO:0000256,GO:0004039,GO:0004847,GO:0005737,GO:0043419	chrII:636703-642210		164	2084	538	3581	265	2720	125	833	615	1351	255	722	203	1045	197	2451	105	1394
YBR209W	YBR209W	-	Dubious%20open%20reading%20frame%3B%20unlikely%20to%20encode%20a%20functional%20protein%2C%20based%20on%20available%20experimental%20and%20comparative%20sequence%20data%3B%20YBR209W%20is%20not%20an%20essential%20gene	GO:0003674,GO:0005575,GO:0008150	chrII:642583-642900		1	24	0	24	1	30	3	49	2	45	2	78	2	49	1	55	2	54
YBR210W	YBR210W	ERV15	Protein%20involved%20in%20export%20of%20proteins%20from%20the%20endoplasmic%20reticulum%3B%20ERV15%20has%20a%20paralog%2C%20ERV14%2C%20that%20arose%20from%20the%20whole%20genome%20duplication	GO:0003674,GO:0006888,GO:0007120,GO:0016021,GO:0030134	chrII:645550-645978		5	208	19	447	14	409	17	396	59	315	22	393	10	484	17	299	4	368
YBR211C	YBR211C	AME1,ARP100	Essential%20kinetochore%20protein%20associated%20with%20microtubules%20and%20SPBs%3B%20component%20of%20the%20kinetochore%20sub-complex%20COMA%20%28Ctf19p%2C%20Okp1p%2C%20Mcm21p%2C%20Ame1p%29%3B%20involved%20in%20spindle%20checkpoint%20maintenance%3B%20orthologous%20to%20human%20centromere%20constitutive-associated%20network%20%28CCAN%29%20subunit%20CENP-U%20and%20fission%20yeast%20Mis17%3B%20rel…	GO:0000776,GO:0000817,GO:0003674,GO:0005634,GO:0005737,GO:0005816,GO:0008608,GO:0034501	chrII:646158-647132		19	271	21	426	16	490	38	548	94	336	43	671	15	686	20	458	2	436
YBR212W	YBR212W	NGR1,RBP1	RNA%20binding%20protein%20that%20negatively%20regulates%20growth%20rate%3B%20interacts%20with%20the%203%27%20UTR%20of%20the%20mitochondrial%20porin%20%28POR1%29%20mRNA%20and%20enhances%20its%20degradation%3B%20overexpression%20impairs%20mitochondrial%20function%3B%20interacts%20with%20Dhh1p%20to%20mediate%20POR1%20mRNA%20decay%3B%20expressed%20in%20stationary%20phase	GO:0000932,GO:0003729,GO:0005737,GO:0007005,GO:0010494,GO:0048471,GO:0061158	chrII:647886-649904		59	409	74	874	75	998	48	1268	428	517	153	1910	74	2069	56	893	25	934
YBR213W	YBR213W	MET8,bifunctional%20precorrin-2%20dehydrogenase%2Fsirohydrochlorin%20ferrochelatase%20MET8	Bifunctional%20dehydrogenase%20and%20ferrochelatase%3B%20involved%20in%20the%20biosynthesis%20of%20siroheme%2C%20a%20prosthetic%20group%20used%20by%20sulfite%20reductase%3B%20required%20for%20sulfate%20assimilation%20and%20methionine%20biosynthesis	GO:0000103,GO:0004325,GO:0005575,GO:0019354,GO:0043115	chrII:650368-651192		24	126	20	200	9	143	19	146	74	176	29	168	13	142	23	250	4	188
YBR214W	YBR214W	SDS24	Protein%20involved%20in%20cell%20separation%20during%20budding%3B%20one%20of%20two%20S.%20cerevisiae%20homologs%20%28Sds23p%20and%20Sds24p%29%20of%20the%20S.%20pombe%20Sds23%20protein%2C%20which%20is%20implicated%20in%20APC%2Fcyclosome%20regulation%3B%20may%20play%20an%20indirect%20role%20in%20fluid-phase%20endocytosis%3B%20protein%20abundance%20increases%20in%20response%20to%20DNA%20replication%…	GO:0000920,GO:0003674,GO:0005737,GO:0006897	chrII:651415-652998		232	2123	166	1819	125	1936	135	2409	1248	2199	458	5002	94	3719	307	3848	68	2260
YBR215W	YBR215W	HPC2	Subunit%20of%20the%20HIR%20complex%3B%20HIR%20is%20a%20nucleosome%20assembly%20complex%20involved%20in%20regulation%20of%20histone%20gene%20transcription%3B%20mutants%20display%20synthetic%20defects%20with%20subunits%20of%20FACT%2C%20a%20complex%20that%20allows%20passage%20of%20RNA%20Pol%20II%20through%20nucleosomes	GO:0000083,GO:0000417,GO:0003677,GO:0005634,GO:0006336,GO:0006368,GO:0031491	chrII:653356-655317		29	307	38	726	25	681	22	708	172	532	48	726	26	769	29	560	21	563
YBR216C	YBR216C	YBP1	Protein%20involved%20in%20cellular%20response%20to%20oxidative%20stress%3B%20required%20for%20oxidation%20of%20specific%20cysteine%20residues%20of%20transcription%20factor%20Yap1p%2C%20resulting%20in%20nuclear%20localization%20of%20Yap1p%20in%20response%20to%20stress%3B%20YBP1%20has%20a%20paralog%2C%20YBP2%2C%20that%20arose%20from%20the%20whole%20genome%20duplication	GO:0003674,GO:0005737,GO:0034599	chrII:655576-657600		49	474	91	543	31	511	58	643	206	601	90	867	52	703	49	646	22	515
YBR217W	YBR217W	ATG12,APG12	Ubiquitin-like%20modifier%20involved%20in%20autophagy%20and%20the%20Cvt%20pathway%3B%20conserved%3B%20conjugated%20to%20Atg5p%20to%20form%20a%20complex%20involved%20in%20Atg8p%20lipidation%3B%20Atg5p-Atg12p%20cojugate%20also%20forms%20a%20complex%20with%20Atg16p%3B%20the%20Atg5-Atg12%2FAtg16%20complex%20binds%20to%20membranes%20and%20is%20essential%20for%20autophagosome%20formation	GO:0000045,GO:0000407,GO:0000422,GO:0006501,GO:0008047,GO:0019776,GO:0031386,GO:0032258,GO:0034274,GO:0034727,GO:0044805	chrII:657832-658392		7	210	8	279	5	270	7	267	43	251	11	316	11	265	9	307	2	278
YBR218C	YBR218C	PYC2,pyruvate%20carboxylase%202	Pyruvate%20carboxylase%20isoform%3B%20cytoplasmic%20enzyme%20that%20converts%20pyruvate%20to%20oxaloacetate%3B%20differentially%20regulated%20than%20isoform%20Pyc1p%3B%20mutations%20in%20the%20human%20homolog%20are%20associated%20with%20lactic%20acidosis%3B%20PYC2%20has%20a%20paralog%2C%20PYC1%2C%20that%20arose%20from%20the%20whole%20genome%20duplication	GO:0004736,GO:0005829,GO:0006094	chrII:658707-662249		683	4690	1856	7071	728	6166	573	3841	2822	5021	2043	4813	1734	11841	820	7636	299	4544
YBR219C	YBR219C	-	Putative%20protein%20of%20unknown%20function%3B%20YBR219C%20is%20not%20an%20essential%20gene	GO:0003674,GO:0008150,GO:0016021	chrII:662499-663303		2	61	2	93	4	71	4	52	6	60	6	37	0	54	4	89	1	65
YBR220C	YBR220C	-	Putative%20protein%20of%20unknown%20function%3B%20YBR220C%20is%20not%20an%20essential%20gene	GO:0003674,GO:0008150,GO:0016021	chrII:662995-664677		16	140	45	455	34	351	30	500	119	236	65	421	38	479	24	287	8	345
YBR221C	YBR221C	PDB1,pyruvate%20dehydrogenase%20%28acetyl-transferring%29%20subunit%20E1%20beta	E1%20beta%20subunit%20of%20the%20pyruvate%20dehydrogenase%20%28PDH%29%20complex%3B%20PDH%20is%20an%20evolutionarily%20conserved%20multi-protein%20complex%20found%20in%20mitochondria	GO:0004739,GO:0005739,GO:0005967,GO:0006086,GO:0042645	chrII:665153-666253		257	4067	563	5569	252	4937	374	7004	981	4987	915	7186	268	6758	389	5651	103	4129
YBR221W-A	YBR221W-A	-	Putative%20protein%20of%20unknown%20function%3B%20identified%20by%20expression%20profiling%20and%20mass%20spectrometry	GO:0003674,GO:0005575,GO:0008150	chrII:666538-666642		3	36	7	31	0	29	0	24	13	24	9	36	0	14	0	48	0	21
YBR222C	YBR222C	PCS60,FAT2	Oxalyl-CoA%20synthetase%3B%20capable%20of%20catalyzing%20conversion%20of%20oxalate%20to%20oxalyl-CoA%3B%20catalyzes%20first%20step%20in%20pathway%20of%20oxalate%20degradation%20that%20functions%20to%20protect%20yeast%20from%20inhibitory%20effects%20of%20oxalate%3B%20peroxisomal%20protein%20that%20binds%20mRNA%3B%20localizes%20to%20both%20peroxisomal%20peripheral%20membrane%20and%20matrix%2C%20exp…	GO:0003729,GO:0005737,GO:0005778,GO:0005782,GO:0016021,GO:0033611,GO:0050203	chrII:666720-668351		128	1443	200	2103	108	1798	155	2236	619	1877	446	2582	109	1789	149	2301	48	1662
YBR223C	YBR223C	TDP1,tyrosyl-DNA%20phosphodiesterase%201	Tyrosyl-DNA%20phosphodiesterase%20I%3B%20hydrolyzes%203%27%20and%205%27-phosphotyrosyl%20bonds%3B%20involved%20in%20the%20repair%20of%20DNA%20lesions%20created%20by%20topoisomerase%20I%20and%20topoisomerase%20II%3B%20mutations%20in%20human%20homolog%20result%20in%20the%20neurodegenerative%20disease%20SCAN1	GO:0005634,GO:0006281,GO:0017005,GO:0070260	chrII:668663-670297		15	183	21	189	20	155	20	232	107	186	62	389	29	207	22	277	10	197
YBR223W-A	YBR223W-A	-	Dubious%20open%20reading%20frame%3B%20unlikely%20to%20encode%20a%20functional%20protein%2C%20based%20on%20available%20experimental%20and%20comparative%20sequence%20data%3B%20completely%20overlaps%20YBR223C%3B%20identified%20by%20gene-trapping%2C%20microarray-based%20expression%20analysis%2C%20and%20genome-wide%20homology%20searching	GO:0003674,GO:0005575,GO:0008150	chrII:668721-668840		0	0	0	0	0	0	0	0	0	0	0	0	0	0	0	0	0	0
YBR224W	YBR224W	-	Dubious%20open%20reading%20frame%3B%20unlikely%20to%20encode%20a%20functional%20protein%2C%20based%20on%20available%20experimental%20and%20comparative%20sequence%20data%3B%20partially%20overlaps%20the%20verified%20gene%20TDP1	GO:0003674,GO:0008150,GO:0016021	chrII:670125-670640		0	1	2	4	0	1	5	4	10	10	5	8	4	6	2	7	0	7
YBR225W	YBR225W	-	Putative%20protein%20of%20unknown%20function%3B%20non-essential%20gene%20identified%20in%20a%20screen%20for%20mutants%20affected%20in%20mannosylphophorylation%20of%20cell%20wall%20components	GO:0003674,GO:0005575,GO:0008150	chrII:670627-673329		41	283	78	373	43	358	53	512	383	373	87	729	37	632	51	537	21	429
YBR226C	YBR226C	-	Dubious%20open%20reading%20frame%3B%20unlikely%20to%20encode%20a%20functional%20protein%2C%20based%20on%20available%20experimental%20and%20comparative%20sequence%20data%3B%20partially%20overlaps%20the%20uncharacterized%20ORF%20YBR225W	GO:0003674,GO:0005575,GO:0008150	chrII:673155-673565		1	23	6	32	3	39	0	45	6	24	3	30	2	70	4	78	1	32
YBR227C	YBR227C	MCX1	Non-proteolytic%20ATPase%20of%20the%20AAA%20family%3B%20stimulates%20incorporation%20of%20the%20pyridoxal%20phosphate%20cofactor%20into%20Hem1p%20%285-aminolevulinic%20acid%20synthase%29%3B%20localized%20to%20the%20mitochondrial%20matrix%3B%20ortholog%20of%20vertebrate%20CLPX%2C%20which%20promotes%20erythropoiesis	GO:0005524,GO:0005739,GO:0005759,GO:0042026,GO:0042623,GO:1904287	chrII:673572-675134		16	340	37	568	23	533	34	619	160	442	44	579	41	982	25	506	11	490
YBR228W	YBR228W	SLX1,endonuclease	Endonuclease%20involved%20in%20DNA%20recombination%20and%20repair%3B%20subunit%20of%20a%20complex%2C%20with%20Slx4p%2C%20that%20hydrolyzes%205%27%20branches%20from%20duplex%20DNA%20in%20response%20to%20stalled%20or%20converging%20replication%20forks%3B%20function%20overlaps%20with%20that%20of%20Sgs1p-Top3p	GO:0005634,GO:0006261,GO:0017108,GO:0033557	chrII:675313-676227		7	370	14	415	17	451	15	489	104	414	38	578	23	570	20	568	2	453
YBR229C	YBR229C	ROT2,GLS2,glucan%201,3-alpha-glucosidase%20ROT2	Glucosidase%20II%20catalytic%20subunit%3B%20required%20for%20normal%20cell%20wall%20synthesis%3B%20mutations%20in%20rot2%20suppress%20tor2%20mutations%2C%20and%20are%20synthetically%20lethal%20with%20rot1%20mutations	GO:0005739,GO:0005788,GO:0017177,GO:0033919,GO:0070880	chrII:676357-679221		76	510	119	1022	94	795	90	761	492	621	185	724	92	1064	108	768	55	681
YBR230C	YBR230C	OM14	Mitochondrial%20outer%20membrane%20receptor%20for%20cytosolic%20ribosomes%3B%20integral%20protein%20of%20the%20outer%20membrane%20that%20interacts%20with%20the%20nascent%20chain-associated%20complex%20%28NAC%29%20bound%20to%20ribosomes%2C%20contributing%20to%20co-translational%20mitochondrial%20import%3B%20interacts%20with%20porin%20%28Por1p%29%20and%20Om45p%3B%20abundance%20is%20decreased%20in%2…	GO:0005739,GO:0006626,GO:0031307,GO:0033750,GO:1990593	chrII:679549-680050		25	1303	45	1766	36	1983	43	1641	133	2153	96	3939	12	1895	71	4070	19	2515
YBR230W-A	YBR230W-A	-	Putative%20protein%20of%20unknown%20function%3B%20YBR230W-A%20has%20a%20paralog%2C%20COQ8%2C%20that%20arose%20from%20the%20whole%20genome%20duplication	GO:0003674,GO:0005575,GO:0008150	chrII:680362-680562		4	522	5	338	0	316	5	322	12	495	6	514	4	179	14	766	6	250
YBR231C	YBR231C	SWC5,AOR1	Component%20of%20the%20SWR1%20complex%3B%20complex%20exchanges%20histone%20variant%20H2AZ%20%28Htz1p%29%20for%20chromatin-bound%20histone%20H2A%3B%20protein%20abundance%20increases%20in%20response%20to%20DNA%20replication%20stress%3B%20relocalizes%20to%20the%20cytosol%20in%20response%20to%20hypoxia	GO:0000812,GO:0003674,GO:0005634,GO:0005829,GO:0006338,GO:0043486	chrII:682179-683090		11	185	15	300	14	244	21	301	67	259	20	222	22	399	7	289	5	259
YBR232C	YBR232C	-	Dubious%20open%20reading%20frame%3B%20unlikely%20to%20encode%20a%20functional%20protein%2C%20based%20on%20available%20experimental%20and%20comparative%20sequence%20data	GO:0003674,GO:0005575,GO:0008150	chrII:683373-683732		1	4	4	4	0	1	1	6	4	2	0	9	1	6	0	1	0	2
YBR233W	YBR233W	PBP2,HEK1	RNA%20binding%20protein%3B%20has%20similarity%20to%20mammalian%20heterogeneous%20nuclear%20RNP%20K%20protein%2C%20involved%20in%20the%20regulation%20of%20telomere%20position%20effect%20and%20telomere%20length%3B%20relative%20distribution%20to%20the%20nucleus%20increases%20upon%20DNA%20replication%20stress	GO:0000723,GO:0003729,GO:0005634,GO:0005737	chrII:683428-684669		9	108	17	265	14	226	14	238	68	134	17	159	9	289	8	136	5	156
YBR233W-A	YBR233W-A	DAD3	Essential%20subunit%20of%20the%20Dam1%20complex%20%28aka%20DASH%20complex%29%3B%20complex%20couples%20kinetochores%20to%20the%20force%20produced%20by%20MT%20depolymerization%20thereby%20aiding%20in%20chromosome%20segregation%3B%20is%20transferred%20to%20the%20kinetochore%20prior%20to%20mitosis	GO:0008017,GO:0008608,GO:0031116,GO:0042729,GO:0051010,GO:0051987	chrII:684977-685261		3	184	6	312	5	303	9	366	47	227	15	181	5	274	2	206	5	242
YBR234C	YBR234C	ARC40	Subunit%20of%20the%20ARP2%2F3%20complex%3B%20ARP2%2F3%20is%20required%20for%20the%20motility%20and%20integrity%20of%20cortical%20actin%20patches	GO:0005885,GO:0007015,GO:0043130,GO:0045010	chrII:685438-686592		162	3094	231	3913	115	3343	170	4266	655	3646	418	5002	138	4099	188	4370	50	3247
YBR235W	YBR235W	VHC1	Vacuolar%20membrane%20cation-chloride%20cotransporter%20%28CCC%29%3B%20likely%20mediates%20K%2B%20and%20Cl-%20cotransport%20into%20the%20vacuole%3B%20has%20a%20role%20in%20potassium%20homeostasis%20and%20salt%20tolerance%3B%20localizes%20to%20sites%20of%20contact%20between%20the%20vacuole%20and%20mitochondria%20%28vCLAMPs%29%3B%20similar%20to%20mammalian%20electroneutral%20Na%28%2B%29-%28K%2B%29-…	GO:0000329,GO:0015379,GO:0016021,GO:0031166,GO:0034486,GO:0055075,GO:1990816	chrII:686901-690263		45	440	130	843	85	783	67	732	383	586	165	645	96	951	59	764	42	660
YBR236C	YBR236C	ABD1,mRNA%20%28guanine-N7%29-methyltransferase	Methyltransferase%3B%20catalyzes%20the%20transfer%20of%20a%20methyl%20group%20from%20S-adenosylmethionine%20to%20the%20GpppN%20terminus%20of%20capped%20mRNA%3B%20nuclear%20protein%20that%20relocalizes%20to%20the%20cytosol%20in%20response%20to%20hypoxia	GO:0004482,GO:0005634,GO:0005829,GO:0006370,GO:0016591	chrII:690383-691693		32	737	53	779	27	650	42	919	119	885	67	959	37	1007	48	999	14	686
YBR237W	YBR237W	PRP5,DEAD-box%20RNA%20helicase%20PRP5,RNA5	RNA%20helicase%20in%20the%20DEAD-box%20family%3B%20necessary%20for%20prespliceosome%20formation%2C%20bridges%20U1%20and%20U2%20snRNPs%20and%20enables%20stable%20U2%20snRNP%20association%20with%20intron%20RNA	GO:0000348,GO:0005634,GO:0008186	chrII:691969-694518		25	633	36	787	23	783	35	672	194	775	47	827	49	909	24	833	14	757
YBR238C	YBR238C	-	Mitochondrial%20membrane%20protein%3B%20not%20required%20for%20respiratory%20growth%20but%20causes%20a%20synthetic%20respiratory%20defect%20in%20combination%20with%20rmd9%20mutations%3B%20transcriptionally%20up-regulated%20by%20TOR%3B%20deletion%20increases%20life%20span%3B%20YBR238C%20has%20a%20paralog%2C%20RMD9%2C%20that%20arose%20from%20the%20whole%20genome%20duplication	GO:0000932,GO:0003729,GO:0005737,GO:0005739,GO:0009060,GO:0032592	chrII:695107-697302		59	94	156	362	71	220	42	317	505	160	84	245	57	755	45	141	47	253
YBR239C	YBR239C	ERT1	Transcriptional%20regulator%3B%20involved%20in%20regulation%20of%20gluconeogenesis%20and%20fermentable%20carbon%20utilization%3B%20GFP-fusion%20protein%20localizes%20to%20cytoplasm%2C%20nucleus%3B%20null%20mutation%20affects%20periodicity%20of%20transcriptional%20and%20metabolic%20oscillation%3B%20plays%20role%20in%20restricting%20Ty1%20transposition%3B%20member%20of%20the%20zinc%20cluster%20fami…	GO:0000122,GO:0001078,GO:0005634,GO:0005737,GO:0035948,GO:0043565,GO:0061414,GO:0061415	chrII:698354-699943		11	151	22	294	18	256	13	203	77	205	22	161	18	242	12	254	4	196
YBR240C	YBR240C	THI2,PHO6,phoF	Transcriptional%20activator%20of%20thiamine%20biosynthetic%20genes%3B%20interacts%20with%20regulatory%20factor%20Thi3p%20to%20control%20expression%20of%20thiamine%20biosynthetic%20genes%20with%20respect%20to%20thiamine%20availability%3B%20acts%20together%20with%20Pdc2p%20to%20respond%20to%20thiaminediphosphate%20demand%2C%20possibly%20as%20related%20to%20carbon%20source%20availability%3B%20zinc%2…	GO:0000978,GO:0005634,GO:0045944,GO:0090180	chrII:700490-701842		2	12	1	39	2	22	3	36	14	25	6	62	5	65	7	48	2	29
YBR241C	YBR241C	-	Putative%20transporter%2C%20member%20of%20the%20sugar%20porter%20family%3B%20green%20fluorescent%20protein%20%28GFP%29-fusion%20protein%20localizes%20to%20the%20vacuolar%20membrane%3B%20YBR241C%20is%20not%20an%20essential%20gene%3B%20YBR241C%20has%20a%20paralog%2C%20VPS73%2C%20that%20arose%20from%20the%20whole%20genome%20duplication	GO:0000329,GO:0006810,GO:0016020,GO:0016021,GO:0022891,GO:0055085	chrII:702589-704055		63	495	55	595	28	560	38	813	221	595	137	1431	30	843	90	1443	9	450
YBR242W	YBR242W	-	Putative%20protein%20of%20unknown%20function%3B%20green%20fluorescent%20protein%20%28GFP%29-fusion%20protein%20localizes%20to%20the%20cytoplasm%20and%20nucleus%3B%20YBR242W%20is%20not%20an%20essential%20gene%3B%20YBR242W%20has%20a%20paralog%2C%20YGL101W%2C%20that%20arose%20from%20the%20whole%20genome%20duplication	GO:0003674,GO:0005634,GO:0005737,GO:0008150	chrII:704670-705386		10	349	28	580	8	484	17	599	61	433	29	387	13	547	10	483	7	537
YBR243C	YBR243C	ALG7,TUR1,UDP-N-acetylglucosamine--dolichyl-phosphate%20N-acetylglucosaminephosphotransferase	UDP-N-acetyl-glucosamine-1-P%20transferase%3B%20transfers%20Glc-Nac-P%20from%20UDP-GlcNac%20to%20Dol-P%20in%20the%20ER%20in%20the%20first%20step%20of%20the%20dolichol%20pathway%20of%20protein%20asparagine-linked%20glycosylation%3B%20inhibited%20by%20tunicamycin%3B%20human%20homolog%20DPAGT1%20can%20complement%20yeast%20ALG7%20mutant	GO:0003975,GO:0006487,GO:0009060,GO:0016021,GO:0043541	chrII:705447-706793		21	451	49	869	30	689	49	1023	181	788	140	750	46	802	28	694	16	637
YBR244W	YBR244W	GPX2,AMI1,glutathione%20peroxidase%20GPX2	Phospholipid%20hydroperoxide%20glutathione%20peroxidase%3B%20protects%20cells%20from%20phospholipid%20hydroperoxides%20and%20nonphospholipid%20peroxides%20during%20oxidative%20stress%3B%20induced%20by%20glucose%20starvation%3B%20protein%20abundance%20increases%20in%20response%20to%20DNA%20replication%20stress	GO:0004602,GO:0005634,GO:0005737,GO:0031314,GO:0031315,GO:0034599,GO:0047066	chrII:707528-708016		6	131	17	187	8	216	29	829	26	165	22	316	23	1649	6	159	3	292
YBR245C	YBR245C	ISW1,SGN2,chromatin-remodeling%20ATPase%20ISW1	ATPase%20subunit%20of%20imitation-switch%20%28ISWI%29%20class%20chromatin%20remodelers%3B%20with%20Ioc3p%20forms%20Isw1a%20complex%20involved%20in%20repression%20of%20transcription%20initiation%3B%20with%20Ioc2p%20and%20Ioc4p%20forms%20Isw1b%20complex%20involved%20in%20regulation%20of%20transcription%20elongation%3B%20Isw1b%20recruited%20to%20ORFs%20by%20H3K36%20methylation%20and%20acts%20with%20…	GO:0000182,GO:0001178,GO:0003677,GO:0005634,GO:0006338,GO:0006354,GO:0006363,GO:0006369,GO:0016887,GO:0030874,GO:0031491,GO:0036436,GO:0036437,GO:0045944,GO:0060303,GO:0070870,GO:1900050,GO:1902275	chrII:708150-711539		86	1130	176	1561	130	1310	74	1155	484	1335	152	959	83	1151	76	1006	60	1307
YBR246W	YBR246W	RRT2,DPH7,ERE1,diphthamide%20synthase	Methylesterase%20performing%20penultimate%20step%20of%20diphthamide%20biosynthesis%3B%20hydrolyzes%20methylated%20diphthine%20to%20produce%20diphthine%20and%20allows%20Dph6-catalyzed%20amidation%20reaction%20to%20occur%3B%20deletion%20leads%20to%20resistance%20to%20sordarin%20and%20accumulation%20of%20methylatediphthine%3B%20WD40%20domain-containing%20protein%3B%20involved%20in%20endosomal%20recy…	GO:0005737,GO:0005768,GO:0017183,GO:0032456,GO:0061685	chrII:711591-712754		49	605	84	858	38	746	47	959	259	791	125	831	36	853	61	683	16	774
YBR247C	YBR247C	ENP1,MEG1,snoRNA-binding%20rRNA-processing%20protein%20ENP1	Protein%20associated%20with%20U3%20and%20U14%20snoRNAs%3B%20required%20for%20pre-rRNA%20processing%20and%2040S%20ribosomal%20subunit%20synthesis%3B%20localized%20in%20the%20nucleus%20and%20concentrated%20in%20the%20nucleolus%3B%20human%20BYSL%20functionally%20complements%20the%20heat%20sensitivity%20of%20an%20enp1%20ts%20mutant	GO:0000447,GO:0005634,GO:0005730,GO:0005737,GO:0006364,GO:0030515,GO:0030686,GO:0030688	chrII:713004-714455		18	173	50	424	40	299	27	512	110	257	31	263	20	646	31	194	32	395
YBR248C	YBR248C	HIS7,imidazoleglycerol-phosphate%20synthase	Imidazole%20glycerol%20phosphate%20synthase%3B%20glutamine%20amidotransferase%3Acyclase%20that%20catalyzes%20the%20fifth%20step%20of%20histidine%20biosynthesis%20and%20also%20produces%205-aminoimidazole-4-carboxamide%20ribotide%20%28AICAR%29%2C%20a%20purine%20precursor	GO:0000105,GO:0000107,GO:0004359,GO:0005622	chrII:714807-716465		50	745	127	1655	68	1261	59	1245	284	1005	134	913	148	4397	82	1421	31	1178
YBR249C	YBR249C	ARO4,3-deoxy-7-phosphoheptulonate%20synthase%20ARO4	3-deoxy-D-arabino-heptulosonate-7-phosphate%20%28DAHP%29%20synthase%3B%20catalyzes%20the%20first%20step%20in%20aromatic%20amino%20acid%20biosynthesis%20and%20is%20feedback-inhibited%20by%20tyrosine%20or%20high%20concentrations%20of%20phenylalanine%20or%20tryptophan%3B%20relative%20distribution%20to%20the%20nucleus%20increases%20upon%20DNA%20replication%20stress	GO:0003849,GO:0005634,GO:0005737,GO:0009423	chrII:716882-717994		373	8230	794	13518	382	12234	187	6907	541	7967	491	8138	390	23443	426	8703	158	10497
YBR250W	YBR250W	SPO23	Protein%20of%20unknown%20function%3B%20associates%20with%20meiosis-specific%20protein%20Spo1p	GO:0003674,GO:0005575,GO:0007126	chrII:719033-720604		3	17	3	46	1	46	1	55	9	28	6	32	5	85	4	33	0	22
YBR251W	YBR251W	MRPS5,mitochondrial%2037S%20ribosomal%20protein%20MRPS5	Mitochondrial%20ribosomal%20protein%20of%20the%20small%20subunit	GO:0003735,GO:0005739,GO:0005763,GO:0032543	chrII:721390-722313		33	722	46	885	27	868	41	854	160	903	80	1075	19	707	56	1161	11	736
YBR252W	YBR252W	DUT1,bifunctional%20dITP%2FdUTP%20diphosphatase	Deoxyuridine%20triphosphate%20diphosphatase%20%28dUTPase%29%3B%20catalyzes%20hydrolysis%20of%20dUTP%20to%20dUMP%20and%20PPi%2C%20thereby%20preventing%20incorporation%20of%20uracil%20into%20DNA%20during%20replication%3B%20critical%20for%20the%20maintenance%20of%20genetic%20stability%3B%20also%20has%20diphosphatase%20activity%20on%20deoxyinosine%20triphosphate%3B%20human%20homolog%20DUT%20allows%20…	GO:0004170,GO:0005634,GO:0005737,GO:0009213,GO:0035863,GO:0035870,GO:0046081	chrII:722611-723054		12	314	39	648	28	590	37	724	39	342	36	431	22	722	24	342	9	488
YBR253W	YBR253W	SRB6,MED22	Subunit%20of%20the%20RNA%20polymerase%20II%20mediator%20complex%3B%20associates%20with%20core%20polymerase%20subunits%20to%20form%20the%20RNA%20polymerase%20II%20holoenzyme%3B%20essential%20for%20transcriptional%20regulation	GO:0003674,GO:0045944,GO:0070847	chrII:723270-723635		11	734	20	846	12	697	10	608	53	735	22	704	12	477	14	1042	7	685
YBR254C	YBR254C	TRS20,TRAPP%20subunit%20TRS20	Core%20component%20of%20transport%20protein%20particle%20%28TRAPP%29%20complexes%20I-III%3B%20TRAPPs%20are%20multimeric%20guanine%20nucleotide-exchange%20factors%20for%20GTPase%20Ypt1p%2C%20regulating%20ER-Golgi%20traffic%20%28TRAPPI%29%2C%20intra-Golgi%20traffic%20%28TRAPPII%29%2C%20endosome-Golgi%20traffic%20%28TRAPPII%20and%20III%29%20and%20autophagy%20%28TRAPPIII%29%3B%20mutation%20leads%20to…	GO:0003674,GO:0006461,GO:0006888,GO:1990070,GO:1990071,GO:1990072	chrII:723736-724263		3	127	11	250	15	225	20	327	49	195	26	250	19	495	17	204	3	218
YBR255C-A	YBR255C-A	-	Putative%20protein%20of%20unknown%20function%3B%20may%20interact%20with%20respiratory%20chain%20complexes%20III%20%28ubiquinol-cytochrome%20c%20reductase%29%20or%20IV%20%28cytochrome%20c%20oxidase%29%3B%20identified%20by%20sequence%20comparison%20with%20hemiascomycetous%20yeast%20species	GO:0003674,GO:0005575,GO:0008150	chrII:726618-727074		4	392	10	560	9	576	8	356	20	461	12	407	13	408	8	668	8	487
YBR255W	YBR255W	MTC4	Protein%20of%20unknown%20function%3B%20required%20for%20normal%20growth%20rate%20at%2015%20degrees%20C%3B%20green%20fluorescent%20protein%20%28GFP%29-fusion%20protein%20localizes%20to%20the%20cytoplasm%20in%20a%20punctate%20pattern%3B%20mtc4%20is%20synthetically%20sick%20with%20cdc13-1	GO:0003674,GO:0005737,GO:0008150	chrII:724456-726540		25	554	32	681	26	612	27	735	273	662	66	892	50	1035	26	938	11	590
YBR256C	YBR256C	RIB5,riboflavin%20synthase	Riboflavin%20synthase%3B%20catalyzes%20the%20last%20step%20of%20the%20riboflavin%20biosynthesis%20pathway	GO:0004746,GO:0005575,GO:0009231	chrII:727386-728102		67	2918	89	3115	67	2930	122	2012	204	2898	227	2744	240	9251	127	3994	29	2690
YBR257W	YBR257W	POP4,RNase%20P%2FRNase%20MRP%20complex%20subunit	Subunit%20of%20both%20RNase%20MRP%20and%20nuclear%20RNase%20P%3B%20RNase%20MRP%20cleaves%20pre-rRNA%2C%20while%20nuclear%20RNase%20P%20cleaves%20tRNA%20precursors%20to%20generate%20mature%205%27%20ends%20and%20facilitates%20turnover%20of%20nuclear%20RNAs%3B%20binds%20to%20the%20RPR1%20RNA%20subunit%20in%20RNase%20P	GO:0000171,GO:0000172,GO:0000294,GO:0003723,GO:0004526,GO:0005655,GO:0006364,GO:0008033,GO:0030677,GO:0034965,GO:0042134	chrII:728885-729724		4	199	9	343	9	290	5	278	37	252	8	255	15	330	3	260	6	327
YBR258C	YBR258C	SHG1,CPS15	Subunit%20of%20the%20COMPASS%20%28Set1C%29%20complex%3B%20COMPASS%20methylates%20histone%20H3%20on%20lysine%204%20and%20is%20required%20in%20transcriptional%20silencing%20near%20telomeres	GO:0005634,GO:0042800,GO:0048188,GO:0051568	chrII:729734-730162		1	172	7	221	5	211	5	180	41	197	4	183	2	187	7	177	2	211
YBR259W	YBR259W	-	Protein%20of%20unknown%20function%3B%20YBR259W%20is%20not%20an%20essential%20gene%3B%20forms%20cytoplasmic%20foci%20upon%20DNA%20replication%20stress	GO:0003674,GO:0005575,GO:0008150	chrII:730387-732453		16	145	35	256	22	214	19	251	85	218	44	234	29	275	23	191	3	219
YBR260C	YBR260C	RGD1	GTPase-activating%20protein%20%28RhoGAP%29%20for%20Rho3p%20and%20Rho4p%3B%20possibly%20involved%20in%20control%20of%20actin%20cytoskeleton%20organization	GO:0005096,GO:0005546,GO:0005628,GO:0005933,GO:0007231,GO:0010314,GO:0010447,GO:0030479,GO:0032266,GO:0043332,GO:0070273,GO:0080025	chrII:732639-734639		53	454	69	679	48	594	51	679	289	581	95	842	39	784	53	574	26	590
YBR261C	YBR261C	TAE1,N-terminal%20protein%20methyltransferase,NTM1	AdoMet-dependent%20proline%20methyltransferase%3B%20catalyzes%20the%20dimethylation%20of%20ribosomal%20proteins%20Rpl12%20and%20Rps25%20at%20N-terminal%20proline%20residues%3B%20has%20a%20role%20in%20protein%20synthesis%3B%20fusion%20protein%20localizes%20to%20the%20cytoplasm	GO:0002181,GO:0005737,GO:0005829,GO:0018016,GO:0071885	chrII:734832-735530		19	361	39	738	23	608	37	1042	98	467	38	611	38	1076	32	457	11	624
YBR262C	YBR262C	MIC12,AIM5,FMP51,MCS12	Component%20of%20the%20MICOS%20complex%3B%20MICOS%20%28formerly%20MINOS%20or%20MitOS%29%20is%20a%20mitochondrial%20inner%20membrane%20complex%20that%20extends%20into%20the%20intermembrane%20space%20and%20has%20a%20role%20in%20the%20maintenance%20of%20crista%20junctions%2C%20inner%20membrane%20architecture%2C%20and%20formation%20of%20contact%20sites%20to%20the%20outer%20membrane%3B%20forms%20a%20s…	GO:0003674,GO:0005739,GO:0042407,GO:0044284,GO:0061617	chrII:735720-736040		13	348	18	565	21	605	31	617	68	382	27	684	27	987	19	618	3	495
YBR263W	YBR263W	SHM1,SHMT1,TMP3,glycine%20hydroxymethyltransferase%20SHM1	Mitochondrial%20serine%20hydroxymethyltransferase%3B%20converts%20serine%20to%20glycine%20plus%205%2C10%20methylenetetrahydrofolate%3B%20involved%20in%20generating%20precursors%20for%20purine%2C%20pyrimidine%2C%20amino%20acid%2C%20and%20lipid%20biosynthesis%3B%20reverse%20reaction%20generates%20serine	GO:0004372,GO:0005739,GO:0006730,GO:0009070	chrII:736264-737736		229	1688	371	3509	227	2760	324	3448	737	2278	734	2591	240	4194	250	2250	93	2519
YBR264C	YBR264C	YPT10,Rab%20family%20GTPase%20YPT10	Rab%20family%20GTP-binding%20protein%3B%20contains%20the%20PEST%20signal%20sequence%20specific%20for%20proteolytic%20enzymes%3B%20may%20be%20involved%20in%20vesicular%20transport%3B%20overexpression%20leads%20to%20accumulation%20of%20Golgi-like%20cisternae%20with%20budding%20vesicles	GO:0003924,GO:0005737,GO:0007030,GO:0019001	chrII:737770-738369		9	486	13	586	9	565	30	538	88	468	49	633	11	448	13	737	6	531
YBR265W	YBR265W	TSC10,3-dehydrosphinganine%20reductase	3-ketosphinganine%20reductase%3B%20catalyzes%20the%20second%20step%20in%20phytosphingosine%20synthesis%3B%20essential%20for%20growth%20in%20the%20absence%20of%20exogenous%20dihydrosphingosine%20or%20phytosphingosine%3B%20localized%20to%20lipid%20droplets%3B%20member%20of%20short%20chain%20dehydrogenase%2Freductase%20protein%20family	GO:0005737,GO:0005741,GO:0005783,GO:0005811,GO:0006666,GO:0030148,GO:0047560	chrII:738582-739544		40	381	88	997	61	903	49	961	160	568	61	645	38	811	57	972	27	825
YBR266C	YBR266C	SLM6	Protein%20with%20a%20potential%20role%20in%20actin%20cytoskeleton%20organization%3B%20gene%20exhibits%20synthetic%20genetic%20interaction%20with%20MSS4%20encoding%20phosphatidylinositol%204-phosphate%20kinase	GO:0003674,GO:0005575,GO:0006897	chrII:739936-740388		0	0	0	0	0	0	0	0	0	0	0	0	0	0	0	0	0	0
YBR267W	YBR267W	REI1	Cytoplasmic%20pre-60S%20factor%3B%20required%20for%20the%20correct%20recycling%20of%20shuttling%20factors%20Alb1%2C%20Arx1%20and%20Tif6%20at%20the%20end%20of%20the%20ribosomal%20large%20subunit%20biogenesis%3B%20involved%20in%20bud%20growth%20in%20the%20mitotic%20signaling%20network	GO:0000278,GO:0005737,GO:0006913,GO:0007117,GO:0022625,GO:0030687,GO:0042273,GO:0043565	chrII:739841-741022		12	172	20	545	19	495	16	327	61	285	17	128	20	441	10	278	7	525
YBR268W	YBR268W	MRPL37,YmL37,mitochondrial%2054S%20ribosomal%20protein%20YmL37	Mitochondrial%20ribosomal%20protein%20of%20the%20large%20subunit	GO:0003735,GO:0005739,GO:0005762,GO:0032543	chrII:741299-741616		5	284	21	494	16	484	21	552	65	405	22	526	5	398	17	480	7	374
YBR269C	YBR269C	SDH8,FMP21	Protein%20required%20for%20assembly%20of%20succinate%20dehydrogenase%3B%20interacts%20with%20flavinylated%20Sdh1p%20and%20may%20function%20as%20a%20chaperone%20for%20free%20Sdh1p%2C%20protecting%20its%20FAD%20cofactor%20from%20redox%20reactions%20before%20assembly%20of%20the%20complex%3B%20soluble%20protein%20of%20the%20mitochondrial%20matrix%3B%20respiratory%20defect%20of%20null%20mutant%20is%20…	GO:0003674,GO:0005739,GO:0005759,GO:0034553	chrII:742160-742576		31	680	28	814	16	823	23	830	108	923	46	1330	24	1142	62	1536	6	888
YBR270C	YBR270C	BIT2	Subunit%20of%20TORC2%20membrane-associated%20complex%3B%20involved%20in%20regulation%20of%20actin%20cytoskeletal%20dynamics%20during%20polarized%20growth%20and%20cell%20wall%20integrity%3B%20interacts%20with%20Slm1p%20and%20Slm2p%2C%20homologous%20PH%20domain-containing%20TORC2%20substrates%3B%20BIT2%20has%20a%20paralog%2C%20BIT61%2C%20that%20arose%20from%20the%20whole%20genome%20duplication	GO:0003674,GO:0031932,GO:0038203	chrII:742761-744398		15	168	22	311	9	216	9	257	73	233	29	283	10	206	12	305	0	258
YBR271W	YBR271W	EFM2,S-adenosylmethionine-dependent%20methyltransferase	S-adenosylmethionine-dependent%20methyltransferase%3B%20seven-beta-strand%20lysine%20methyltransferase%20which%20dimethylates%20translation%20elongation%20factor%20EF2%20%28Eft1p%20and%20Eft2p%29%20at%20lysine%20613%20and%20methylates%20EF3%20%28Yef3p%29%20at%20lysine%20187%3B%20green%20fluorescent%20protein%20%28GFP%29-fusion%20protein%20localizes%20to%20the%20cytoplasm%3B%20involved%20in%20regu…	GO:0005737,GO:0008757,GO:0016279,GO:0018022,GO:0018027,GO:0045905	chrII:744852-746111		8	103	27	294	10	227	18	372	37	169	22	166	21	389	12	150	8	304
YBR272C	YBR272C	HSM3	Proteasome-interacting%20protein%3B%20involved%20in%20the%20assembly%20of%20the%20base%20subcomplex%20of%20the%2019S%20proteasomal%20regulatory%20particle%20%28RP%29%3B%20involved%20in%20DNA%20mismatch%20repair%20during%20slow%20growth%3B%20weak%20similarity%20to%20Msh1p%3B%20related%20to%20human%2019S%20subunit%20S5b%3B%20structural%20study%20suggests%20Hsm3p%20is%20a%20scaffold%20protein%20for%…	GO:0003674,GO:0005634,GO:0005737,GO:0005829,GO:0006298,GO:0008540,GO:0070682	chrII:746361-747803		36	432	45	468	27	414	40	642	212	631	119	774	46	754	49	602	8	420
YBR273C	YBR273C	UBX7,CUI3	UBX%20%28ubiquitin%20regulatory%20X%29%20domain-containing%20protein%3B%20interacts%20with%20Cdc48p%3B%20UBX7%20has%20a%20paralog%2C%20UBX6%2C%20that%20arose%20from%20the%20whole%20genome%20duplication	GO:0003674,GO:0005635,GO:0005783,GO:0006511,GO:0030435	chrII:748061-749371		43	758	52	995	31	953	61	1555	269	948	151	1721	46	1756	76	1176	21	936
YBR274W	YBR274W	CHK1,serine%2Fthreonine%20protein%20kinase%20CHK1	Serine%2Fthreonine%20kinase%20and%20DNA%20damage%20checkpoint%20effector%3B%20mediates%20cell%20cycle%20arrest%20via%20phosphorylation%20of%20Pds1p%3B%20phosphorylated%20by%20checkpoint%20signal%20transducer%20Mec1p%3B%20homolog%20of%20S.%20pombe%20and%20mammalian%20Chk1%20checkpoint%20kinase	GO:0000077,GO:0004674,GO:0005634,GO:0006468,GO:0048478	chrII:749594-751177		24	343	46	496	27	452	41	576	77	455	79	605	27	636	32	510	8	476
YBR275C	YBR275C	RIF1,DNA-binding%20protein%20RIF1	Protein%20that%20binds%20to%20the%20Rap1p%20C-terminus%3B%20acts%20synergistically%20with%20Rif2p%20to%20help%20control%20telomere%20length%20and%20establish%20telomeric%20silencing%3B%20involved%20in%20control%20of%20DNA%20replication%3B%20contributes%20to%20resection%20of%20DNA%20double%20strand%20breaks%20%28DSBs%29%3B%20deletion%20results%20in%20telomere%20elongation	GO:0000723,GO:0000729,GO:0000784,GO:0006270,GO:0016233,GO:0030466,GO:0042162,GO:0070187	chrII:751356-757106		31	420	137	881	77	757	59	620	455	499	119	436	75	783	36	476	53	663
YBR276C	YBR276C	PPS1,tyrosine%2Fserine%2Fthreonine%20protein%20phosphatase%20PPS1	Protein%20phosphatase%3B%20has%20specificity%20for%20serine%2C%20threonine%2C%20and%20tyrosine%20residues%3B%20has%20a%20role%20in%20the%20DNA%20synthesis%20phase%20of%20the%20cell%20cycle	GO:0000188,GO:0005575,GO:0006470,GO:0008138,GO:0033260	chrII:757620-760043		56	467	137	986	56	780	102	968	353	716	181	750	77	1032	61	758	27	662
YBR277C	YBR277C	-	Dubious%20open%20reading%20frame%3B%20unlikely%20to%20encode%20a%20functional%20protein%2C%20based%20on%20available%20experimental%20and%20comparative%20sequence%20data%3B%20partially%20overlaps%20the%20verified%20gene%20YBR278W	GO:0003674,GO:0005575,GO:0008150	chrII:760215-760616		0	0	0	0	0	0	0	0	1	0	0	0	1	2	0	0	0	0
YBR278W	YBR278W	DPB3	Third-largest%20subunit%20of%20DNA%20polymerase%20II%20%28DNA%20polymerase%20epsilon%29%3B%20required%20to%20maintain%20fidelity%20of%20chromosomal%20replication%20and%20also%20for%20inheritance%20of%20telomeric%20silencing%3B%20stabilizes%20the%20interaction%20of%20Pol%20epsilon%20with%20primer-template%20DNA%2C%20positively%20affecting%20the%20processivity%20of%20the%20polymerase%20and%20exonuc…	GO:0003690,GO:0003697,GO:0003887,GO:0006261,GO:0006272,GO:0008622,GO:0042276,GO:0070868,GO:0090399	chrII:760294-760899		3	180	13	255	1	212	4	201	21	226	4	201	3	206	7	272	2	248
YBR279W	YBR279W	PAF1	Component%20of%20the%20Paf1p%20complex%20involved%20in%20transcription%20elongation%3B%20binds%20to%20and%20modulates%20the%20activity%20of%20RNA%20polymerases%20I%20and%20II%3B%20required%20for%20expression%20of%20a%20subset%20of%20genes%2C%20including%20cell%20cycle-regulated%20genes%3B%20involved%20in%20SER3%20repression%20by%20helping%20to%20maintain%20SRG1%20transcription-dependent%20nucleos…	GO:0000083,GO:0000122,GO:0000183,GO:0000983,GO:0000993,GO:0001015,GO:0001076,GO:0001089,GO:0003682,GO:0005634,GO:0006353,GO:0006357,GO:0006360,GO:0006362,GO:0006364,GO:0006368,GO:0016593,GO:0031124,GO:0031126,GO:0031938,GO:0032968,GO:0035327,GO:0045910,GO:0051569,GO:0070911,GO:0090262,GO:1990269,GO:2001163,GO:2001165,GO:2001166,GO:2001173,GO:2001209,GO:2001255	chrII:761257-762594		86	767	93	1423	62	1311	91	1614	632	1014	119	1696	73	1481	85	1067	17	1414
YBR280C	YBR280C	SAF1,SCF%20ubiquitin%20ligase%20complex%20subunit%20SAF1	F-Box%20protein%20involved%20in%20proteasome-dependent%20degradation%20of%20Aah1p%3B%20involved%20in%20proteasome-dependent%20degradation%20of%20Aah1p%20during%20entry%20of%20cells%20into%20quiescence%3B%20interacts%20with%20Skp1	GO:0004842,GO:0019005,GO:0031146	chrII:762784-764697		21	325	60	325	14	362	46	774	170	453	120	1128	69	1164	52	900	9	418
YBR281C	YBR281C	DUG2,glutamine%20amidotransferase%20subunit%20DUG2	Component%20of%20glutamine%20amidotransferase%20%28GATase%20II%29%3B%20forms%20a%20complex%20with%20Dug3p%20to%20degrade%20glutathione%20%28GSH%29%20and%20other%20peptides%20containing%20a%20gamma-glu-X%20bond%20in%20an%20alternative%20pathway%20to%20GSH%20degradation%20by%20gamma-glutamyl%20transpeptidase%20%28Ecm38p%29	GO:0003840,GO:0005634,GO:0005737,GO:0006751,GO:0008233,GO:0008242,GO:0034399,GO:0061672	chrII:764970-767606		43	466	99	740	42	633	74	910	228	585	140	756	54	694	37	569	29	636
YBR282W	YBR282W	MRPL27,YmL27,mitochondrial%2054S%20ribosomal%20protein%20YmL27	Mitochondrial%20ribosomal%20protein%20of%20the%20large%20subunit%3B%20homolog%20of%20human%20Bcl-2%20interacting%20protein%20BMRP	GO:0003735,GO:0005739,GO:0005762,GO:0032543	chrII:768240-768680		10	277	28	476	11	518	16	624	69	384	42	591	10	558	18	458	4	390
YBR283C	YBR283C	SSH1	Subunit%20of%20the%20Ssh1%20translocon%20complex%3B%20Sec61p%20homolog%20involved%20in%20co-translational%20pathway%20of%20protein%20translocation%3B%20not%20essential	GO:0005048,GO:0006614,GO:0008320,GO:0016021,GO:0071261	chrII:768943-770415		249	2974	398	4833	246	4051	207	4880	1061	4000	581	3986	204	4938	289	3686	118	3756
YBR284W	YBR284W	metallo-dependent%20hydrolase%20superfamily%20protein	Putative%20metallo-dependent%20hydrolase%20superfamily%20protein%3B%20similar%20to%20AMP%20deaminases%20but%20lacks%20key%20catalytic%20residues%20and%20does%20not%20rescue%20purine%20nucleotide%20metabolic%20defect%20of%20quadruple%20aah1%20ade8%20amd1%20his1%20mutant%3B%20null%20mutant%20exhibits%20longer%20telomeres%2C%20altered%20Ty%20mobility%2C%20decreased%20resistance%20to%20rapamycin%20an…	GO:0003674,GO:0003876,GO:0005575,GO:0008150	chrII:771239-773632		9	248	12	229	13	212	19	188	38	357	25	256	16	258	30	524	4	264
YBR285W	YBR285W	-	Putative%20protein%20of%20unknown%20function%3B%20YBR285W%20is%20not%20an%20essential%20gene	GO:0003674,GO:0005575,GO:0008150	chrII:773922-774356		11	503	4	436	5	434	3	209	61	801	30	839	2	164	60	1838	3	692
YBR286W	YBR286W	APE3,APY1	Vacuolar%20aminopeptidase%20Y%3B%20processed%20to%20mature%20form%20by%20Prb1p	GO:0000324,GO:0004177,GO:0007039	chrII:774700-776313		1338	9897	1177	12969	793	13196	569	14199	6697	12294	1829	22217	364	15517	1834	15000	361	12693
YBR287W	YBR287W	ZSP1	Protein%20of%20unknown%20function%3B%20green%20fluorescent%20protein%20%28GFP%29-fusion%20protein%20localizes%20to%20the%20ER%3B%20YBR287W%20is%20not%20an%20essential%20gene	GO:0003674,GO:0005783,GO:0008150,GO:0016021	chrII:776571-777854		98	1059	167	1572	109	2030	173	2856	389	1490	315	2622	131	3316	168	2127	50	1911
YBR288C	YBR288C	APM3,YKS6	Mu3-like%20subunit%20of%20the%20clathrin%20associated%20protein%20complex%20%28AP-3%29%3B%20functions%20in%20transport%20of%20alkaline%20phosphatase%20to%20the%20vacuole%20via%20the%20alternate%20pathway	GO:0003674,GO:0006623,GO:0006896,GO:0030123	chrII:778012-779463		26	483	78	690	34	667	46	728	129	525	59	552	31	822	34	454	13	557
YBR289W	YBR289W	SNF5,HAF4,SWI10,TYE4	Subunit%20of%20the%20SWI%2FSNF%20chromatin%20remodeling%20complex%3B%20involved%20in%20transcriptional%20regulation%3B%20functions%20interdependently%20in%20transcriptional%20activation%20with%20Snf2p%20and%20Snf6p%3B%20relocates%20to%20the%20cytosol%20under%20hypoxic%20conditions	GO:0000436,GO:0000724,GO:0001102,GO:0005634,GO:0005829,GO:0005987,GO:0006338,GO:0015616,GO:0016514,GO:0045944,GO:2000219	chrII:779667-782384		56	374	51	866	41	709	84	614	343	548	128	807	26	628	68	593	25	680
YBR290W	YBR290W	BSD2	Heavy%20metal%20ion%20homeostasis%20protein%3B%20facilitates%20trafficking%20of%20Smf1p%20and%20Smf2p%20metal%20transporters%20to%20vacuole%20where%20they%20are%20degraded%3B%20acts%20as%20an%20adaptor%20protein%20with%20Rsp5p%20in%20the%20regulated%20endocytosis%20of%20Smf1p%20and%20is%20itself%20ubiquitylated%20by%20Rsp5p%3B%20controls%20metal%20ion%20transport%2C%20prevents%20metal%20hyperaccu…	GO:0000324,GO:0000329,GO:0005515,GO:0005783,GO:0006511,GO:0006623,GO:0016021,GO:0030001	chrII:782591-783556		30	671	58	1083	44	1226	74	1342	279	953	87	1321	39	1626	51	1227	19	1307
YBR291C	YBR291C	CTP1	Mitochondrial%20inner%20membrane%20citrate%20transporter%3B%20member%20of%20the%20mitochondrial%20carrier%20family	GO:0005371,GO:0005739,GO:0005743,GO:0006843,GO:0016021,GO:0055085	chrII:783673-784572		11	366	16	593	16	570	13	457	51	430	34	404	25	768	12	493	7	450
YBR292C	YBR292C	-	Dubious%20open%20reading%20frame%3B%20unlikely%20to%20encode%20a%20functional%20protein%2C%20based%20on%20available%20experimental%20and%20comparative%20sequence%20data%3B%20YBR292C%20is%20not%20an%20essential%20gene	GO:0003674,GO:0005575,GO:0008150	chrII:784702-785073		0	11	3	13	0	18	1	21	6	20	2	17	2	21	0	35	0	16
YBR293W	YBR293W	VBA2	Permease%20of%20basic%20amino%20acids%20in%20the%20vacuolar%20membrane	GO:0000329,GO:0015174,GO:0015802,GO:0016021,GO:0055085	chrII:787006-788430		18	292	17	465	11	526	31	564	76	380	50	533	31	884	37	442	10	518
YBR294W	YBR294W	SUL1,SFP2,sulfate%20permease	High%20affinity%20sulfate%20permease%20of%20the%20SulP%20anion%20transporter%20family%3B%20sulfate%20uptake%20is%20mediated%20by%20specific%20sulfate%20transporters%20Sul1p%20and%20Sul2p%2C%20which%20control%20the%20concentration%20of%20endogenous%20activated%20sulfate%20intermediates	GO:0005886,GO:0008272,GO:0015116,GO:0016021,GO:0055085	chrII:789235-791814		11	121	30	284	27	270	26	280	132	191	46	336	24	415	19	202	14	294
YBR295W	YBR295W	PCA1,CAD2,PAY2,cation-transporting%20P-type%20ATPase%20PCA1	Cadmium%20transporting%20P-type%20ATPase%3B%20may%20also%20have%20a%20role%20in%20copper%20and%20iron%20homeostasis%3B%20stabilized%20by%20Cd%20binding%2C%20which%20prevents%20ubiquitination%3B%20S288C%20and%20other%20lab%20strains%20contain%20a%20G970R%20mutation%20which%20eliminates%20Cd%20transport%20function	GO:0005507,GO:0005886,GO:0006875,GO:0006879,GO:0008551,GO:0015691,GO:0016021,GO:0043682,GO:0055085	chrII:792849-796499		24	180	43	338	24	284	90	375	182	252	114	341	137	701	37	276	15	260
YBR296C	YBR296C	PHO89,ITN1	Plasma%20membrane%20Na%2B%2FPi%20cotransporter%3B%20active%20in%20early%20growth%20phase%3B%20similar%20to%20phosphate%20transporters%20of%20Neurospora%20crassa%3B%20transcription%20regulated%20by%20inorganic%20phosphate%20concentrations%20and%20Pho4p%3B%20mutations%20in%20related%20human%20transporter%20genes%20hPit1%20and%20hPit2%20are%20associated%20with%20hyperphosphatemia-induced%20calcifica…	GO:0005886,GO:0006817,GO:0015319,GO:0016021,GO:0035435,GO:0055085	chrII:796798-798522		33	488	13	303	34	395	58	664	342	1394	103	1080	45	1152	78	1266	39	1954
YBR296C-A	YBR296C-A	-	Putative%20protein%20of%20unknown%20function%3B%20identified%20by%20gene-trapping%2C%20microarray-based%20expression%20analysis%2C%20and%20genome-wide%20homology%20searching	GO:0003674,GO:0005575,GO:0008150	chrII:800123-800242		0	6	0	9	0	2	0	2	1	22	3	15	0	7	0	12	0	17
YBR297W	YBR297W	MAL33,MAL3R,MALR,transcription%20factor%20MAL33	MAL-activator%20protein%3B%20part%20of%20complex%20locus%20MAL3%3B%20nonfunctional%20in%20genomic%20reference%20strain%20S288C	GO:0003700,GO:0005634,GO:0006355,GO:0044262	chrII:800523-801929		22	380	25	447	13	557	52	502	147	524	78	810	67	1367	36	569	7	675
YBR298C	YBR298C	MAL31,MAL3T,MALT,maltose%20permease	Maltose%20permease%3B%20high-affinity%20maltose%20transporter%20%28alpha-glucoside%20transporter%29%3B%20encoded%20in%20the%20MAL3%20complex%20locus%3B%20member%20of%20the%2012%20transmembrane%20domain%20superfamily%20of%20sugar%20transporters%3B%20functional%20in%20genomic%20reference%20strain%20S288C	GO:0000017,GO:0005352,GO:0016021	chrII:802631-804475		42	779	56	1826	61	2529	91	1694	341	1081	205	2086	123	2439	75	1828	41	2253
YBR298C-A	YBR298C-A	-	Putative%20protein%20of%20unknown%20function%3B%20identified%20by%20gene-trapping%2C%20microarray-based%20expression%20analysis%2C%20and%20genome-wide%20homology%20searching	GO:0003674,GO:0005575,GO:0008150	chrII:805035-805256		2	6	1	9	1	4	0	5	1	4	1	11	0	3	0	9	0	10
YBR299W	YBR299W	MAL32,MAL3S,MALS,alpha-glucosidase%20MAL32	Maltase%20%28alpha-D-glucosidase%29%3B%20inducible%20protein%20involved%20in%20maltose%20catabolism%3B%20encoded%20in%20the%20MAL3%20complex%20locus%3B%20functional%20in%20genomic%20reference%20strain%20S288C%3B%20hydrolyzes%20the%20disaccharides%20maltose%2C%20turanose%2C%20maltotriose%2C%20and%20sucrose	GO:0000025,GO:0004558,GO:0004575,GO:0005886,GO:0005987,GO:0032450,GO:0033934	chrII:805351-807105		1	48	2	82	3	66	2	26	5	89	8	56	2	42	2	80	0	66
YBR300C	YBR300C	-	Dubious%20open%20reading%20frame%3B%20unlikely%20to%20encode%20a%20functional%20protein%2C%20based%20on%20available%20experimental%20and%20comparative%20sequence%20data%3B%20partially%20overlaps%20the%20verified%20gene%20YBR301W%3B%20YBR300C%20is%20not%20an%20essential%20gene	GO:0003674,GO:0005575,GO:0008150	chrII:808600-809097		0	4	0	6	0	13	1	9	0	2	0	6	0	11	0	3	0	7
YBR301W	YBR301W	PAU24,DAN3,seripauperin%20PAU24	Cell%20wall%20mannoprotein%3B%20has%20similarity%20to%20Tir1p%2C%20Tir2p%2C%20Tir3p%2C%20and%20Tir4p%3B%20member%20of%20the%20seripauperin%20multigene%20family%20encoded%20mainly%20in%20subtelomeric%20regions%3B%20expressed%20under%20anaerobic%20conditions%2C%20completely%20repressed%20during%20aerobic%20growth	GO:0003674,GO:0008150,GO:0009277	chrII:809057-809419		0	7	0	13	0	8	1	14	1	15	0	11	1	11	0	13	0	12
YBR302C	YBR302C	COS2	Endosomal%20protein%20involved%20in%20turnover%20of%20plasma%20membrane%20proteins%3B%20member%20of%20the%20DUP380%20subfamily%20of%20conserved%2C%20often%20subtelomeric%20COS%20genes%3B%20required%20for%20the%20multivesicular%20vesicle%20body%20sorting%20pathway%20that%20internalizes%20plasma%20membrane%20proteins%20for%20degradation%3B%20Cos%20proteins%20provide%20ubiquitin%20in%20trans%20for%2…	GO:0000324,GO:0003674,GO:0005768,GO:0016021,GO:0043328	chrII:810340-811479		0	1	0	0	0	0	0	0	0	0	0	0	0	0	0	1	0	1
YCL001W	YCL001W	RER1,protein%20retreival%20receptor	Protein%20involved%20in%20retention%20of%20membrane%20proteins%3B%20including%20Sec12p%2C%20in%20the%20ER%3B%20localized%20to%20Golgi%3B%20functions%20as%20a%20retrieval%20receptor%20in%20returning%20membrane%20proteins%20to%20the%20ER	GO:0000324,GO:0003674,GO:0006621,GO:0006888,GO:0006890,GO:0016021,GO:0030134,GO:0030137	chrIII:111916-112482		31	744	54	1338	38	1283	30	1160	118	924	33	967	18	1199	34	903	8	1190
YCL001W-A	YCL001W-A	-	Putative%20protein%20of%20unknown%20function%3B%20YCL001W-A%20gene%20has%20similarity%20to%20DOM34%20and%20is%20present%20in%20a%20region%20duplicated%20between%20chromosomes%20XIV%20and%20III	GO:0003674,GO:0005575,GO:0008150	chrIII:113080-113541		0	43	2	47	1	48	5	38	3	72	3	34	2	23	1	54	1	35
YCL001W-B	YCL001W-B	-	Putative%20protein%20of%20unknown%20function%3B%20present%20in%20a%20region%20duplicated%20between%20chromosomes%20XIV%20and%20III%3B%20YCL001W-B%20has%20a%20paralog%2C%20DOM34%2C%20that%20arose%20from%20the%20whole%20genome%20duplication	GO:0003674,GO:0005575,GO:0008150	chrIII:113770-114024		0	50	5	59	1	39	2	42	8	57	2	60	1	24	2	82	0	54
YCL002C	YCL002C	-	Putative%20protein%20of%20unknown%20function%3B%20YCL002C%20is%20not%20an%20essential%20gene	GO:0003674,GO:0008150,GO:0016021	chrIII:110808-111675		21	364	39	683	30	601	24	674	92	471	43	479	14	598	23	431	8	581
YCL004W	YCL004W	PGS1,CDP-diacylglycerol--glycerol-3-phosphate%203-phosphatidyltransferase,PEL1,YCL003W	Phosphatidylglycerolphosphate%20synthase%3B%20catalyzes%20the%20synthesis%20of%20phosphatidylglycerolphosphate%20from%20CDP-diacylglycerol%20and%20sn-glycerol%203-phosphate%20in%20the%20first%20committed%20and%20rate-limiting%20step%20of%20cardiolipin%20biosynthesis	GO:0005739,GO:0008444,GO:0032049	chrIII:109105-110670		18	201	23	326	17	285	23	320	100	300	38	395	15	268	11	352	5	290
YCL005W	YCL005W	LDB16	Protein%20involved%20in%20lipid%20droplet%20%28LD%29%20assembly%3B%20forms%20a%20complex%20with%20Sei1p%20at%20ER-LD%20contact%20sites%2C%20stabilizing%20contact%20sites%3B%20ensures%20that%20LDs%20bud%20from%20the%20ER%20towards%20the%20cytosolic%20side%20of%20the%20membrane%3B%20null%20mutants%20have%20decreased%20net%20negative%20cell%20surface%20charge%20and%20localized%20accumulation%20of%20…	GO:0003674,GO:0005739,GO:0005811,GO:0030176,GO:0034389	chrIII:108021-108791		14	224	23	552	24	508	21	580	103	357	31	576	13	605	25	406	9	490
YCL005W-A	YCL005W-A	VMA9,CWH36,H%28%2B%29-transporting%20V0%20sector%20ATPase%20subunit%20e,LDB10	Vacuolar%20H%2B%20ATPase%20subunit%20e%20of%20the%20V-ATPase%20V0%20subcomplex%3B%20essential%20for%20vacuolar%20acidification%3B%20interacts%20with%20the%20V-ATPase%20assembly%20factor%20Vma21p%20in%20the%20ER%3B%20involved%20in%20V0%20biogenesis	GO:0000032,GO:0000220,GO:0000329,GO:0006461,GO:0007035,GO:0042625,GO:0055085	chrIII:107023-107417		6	307	14	378	14	362	8	334	20	319	9	290	0	285	8	401	4	312
YCL007C	YCL007C	CWH36	Dubious%20open%20reading%20frame%3B%20unlikely%20to%20encode%20a%20functional%20protein%2C%20based%20on%20available%20experimental%20and%20comparative%20sequence%20data%3B%20overlaps%20verified%20ORF%20YCL005W-A%3B%20mutations%20in%20YCL007C%20were%20thought%20to%20confer%20sensitivity%20to%20calcofluor%20white%2C%20but%20this%20phenotype%20was%20later%20shown%20to%20be%20due%20to%20the%20defect%…	GO:0003674,GO:0005575,GO:0008150	chrIII:106974-107366		0	0	0	0	0	0	0	0	1	0	0	0	0	2	0	2	0	1
YCL008C	YCL008C	STP22,AGS1,VPL15,VPS23,ubiquitin-binding%20ESCRT-I%20subunit%20protein%20STP22	Component%20of%20the%20ESCRT-I%20complex%3B%20ESCRT-I%20is%20involved%20in%20ubiquitin-dependent%20sorting%20of%20proteins%20into%20the%20endosome%3B%20prevents%20polyubiquitination%20of%20the%20arrestin-related%20protein%20Rim8p%2C%20thereby%20directing%20its%20monoubiquitination%20by%20Rsp5p%3B%20homologous%20to%20the%20mouse%20and%20human%20Tsg101%20tumor%20susceptibility%20gene%3B%20mutants%2…	GO:0000813,GO:0005768,GO:0006612,GO:0006623,GO:0009898,GO:0043130,GO:0043162,GO:0045324,GO:1902915	chrIII:105696-106853		41	442	34	516	36	521	42	542	231	494	107	596	39	855	30	692	16	459
YCL009C	YCL009C	ILV6,acetolactate%20synthase%20regulatory%20subunit	Regulatory%20subunit%20of%20acetolactate%20synthase%3B%20acetolactate%20synthase%20catalyzes%20the%20first%20step%20of%20branched-chain%20amino%20acid%20biosynthesis%3B%20enhances%20activity%20of%20the%20Ilv2p%20catalytic%20subunit%2C%20localizes%20to%20mitochondria	GO:0003984,GO:0005739,GO:0005948,GO:0009082,GO:0030234,GO:0042645	chrIII:104619-105548		410	2288	622	2607	266	2018	274	2358	1171	1761	719	3076	742	11577	312	2978	99	1673
YCL010C	YCL010C	SGF29	Component%20of%20the%20HAT%2FCore%20module%20of%20the%20SAGA%2C%20SLIK%2C%20and%20ADA%20complexes%3B%20HAT%2FCore%20module%20also%20contains%20Gcn5p%2C%20Ngg1p%2C%20and%20Ada2p%3B%20binds%20methylated%20histone%20H3K4%3B%20involved%20in%20transcriptional%20regulation%20through%20SAGA%20and%20TBP%20recruitment%20to%20target%20promoters%20and%20H3%20acetylation	GO:0000124,GO:0001135,GO:0005671,GO:0034613,GO:0034629,GO:0035064,GO:0043970,GO:0043971,GO:0044154,GO:0045944,GO:0070868	chrIII:103571-104350		22	222	30	364	13	363	53	535	128	307	93	679	62	548	24	345	20	333
YCL011C	YCL011C	GBP2,RLF6,single-stranded%20telomeric%20DNA-binding%2FmRNA-binding%20protein	Poly%28A%2B%29%20RNA-binding%20protein%3B%20key%20surveillance%20factor%20for%20the%20selective%20export%20of%20spliced%20mRNAs%20from%20the%20nucleus%20to%20the%20cytoplasm%3B%20preference%20for%20intron-containing%20genes%3B%20similar%20to%20Npl3p%3B%20also%20binds%20single-stranded%20telomeric%20repeat%20sequence%20in%20vitro%3B%20relocalizes%20to%20the%20cytosol%20in%20response%20to%20hypoxia…	GO:0000723,GO:0003729,GO:0005634,GO:0005829,GO:0010494,GO:0016973,GO:0043047,GO:0071028	chrIII:102075-103358		80	1998	154	3057	77	2716	150	3218	889	2426	247	2940	143	3081	84	2730	48	2434
YCL012C	YCL012C	YCL011C-A	Protein%20of%20unknown%20function%3B%20orthologs%20are%20present%20in%20S.%20bayanus%2C%20S.%20paradoxus%20and%20Ashbya%20gossypii%3B%20YCL012C%20is%20not%20an%20essential%20gene	GO:0003674,GO:0005575,GO:0008150	chrIII:101317-101788		2	73	7	137	2	153	8	182	5	108	9	170	11	251	3	172	1	126
YCL014W	YCL014W	BUD3,YCL012W	Guanine%20nucleotide%20exchange%20factor%20%28GEF%29%20for%20Cdc42p%3B%20activates%20Cdc42p%20in%20early%20G1%2C%20accounting%20for%20the%20first%20stage%20of%20biphasic%20activation%2C%20with%20Cdc24p%20accounting%20for%20the%20second%20stage%20in%20late%20G1%3B%20involved%20in%20the%20Cdc42p-mediated%20assembly%20of%20the%20axial%20landmark%20that%20dictates%20the%20site%20for%20the%20next%20ro…	GO:0000142,GO:0000755,GO:0005089,GO:0005935,GO:0007120,GO:0043547	chrIII:96281-101191		70	284	167	537	77	433	70	490	524	375	126	356	92	494	44	392	49	333
YCL016C	YCL016C	DCC1	Subunit%20of%20a%20complex%20with%20Ctf8p%20and%20Ctf18p%3B%20shares%20some%20components%20with%20Replication%20Factor%20C%3B%20required%20for%20sister%20chromatid%20cohesion%20and%20telomere%20length%20maintenance	GO:0003674,GO:0006974,GO:0007064,GO:0031390,GO:0035753	chrIII:94621-95763		8	122	23	267	5	217	23	360	39	222	31	314	9	359	13	248	4	215
YCL017C	YCL017C	NFS1,SPL1	Cysteine%20desulfurase%3B%20involved%20in%20iron-sulfur%20cluster%20%28Fe%2FS%29%20biogenesis%20and%20in%20thio-modification%20of%20mitochondrial%20and%20cytoplasmic%20tRNAs%3B%20essential%20protein%20located%20predominantly%20in%20mitochondria	GO:0002098,GO:0005634,GO:0005739,GO:0006879,GO:0016226,GO:0031071,GO:0034227,GO:0070903,GO:1990221	chrIII:92777-94270		82	650	144	972	72	962	95	1412	329	953	245	1133	84	1599	103	912	32	786
YCL018W	YCL018W	LEU2,3-isopropylmalate%20dehydrogenase	Beta-isopropylmalate%20dehydrogenase%20%28IMDH%29%3B%20catalyzes%20the%20third%20step%20in%20the%20leucine%20biosynthesis%20pathway%3B%20can%20additionally%20catalyze%20the%20conversion%20of%20beta-ethylmalate%20into%20alpha-ketovalerate	GO:0003862,GO:0005829,GO:0006097,GO:0009098	chrIII:91324-92418		0	0	0	0	1	0	0	0	0	0	2	0	81	3595	0	0	0	0
YCL021W-A	YCL021W-A	-	Putative%20protein%20of%20unknown%20function	GO:0003674,GO:0005575,GO:0008150	chrIII:83620-83997		15	155	16	242	16	199	7	110	181	198	14	91	5	148	8	221	20	222
YCL022C	YCL022C	-	Dubious%20open%20reading%20frame%3B%20unlikely%20to%20encode%20a%20functional%20protein%2C%20based%20on%20available%20experimental%20and%20comparative%20sequence%20data%3B%20completely%20overlaps%20verified%20gene%20KCC4%2FYCL024W	GO:0003674,GO:0005575,GO:0008150	chrIII:81570-82085		0	0	0	0	0	0	0	0	0	0	0	0	0	0	0	0	0	0
YCL023C	YCL023C	-	Dubious%20open%20reading%20frame%3B%20unlikely%20to%20encode%20a%20functional%20protein%2C%20based%20on%20available%20experimental%20and%20comparative%20sequence%20data%3B%20partially%20overlaps%20verified%20ORF%20KCC4	GO:0003674,GO:0005575,GO:0008150	chrIII:78949-79296		0	0	0	0	0	3	0	1	0	2	0	2	0	3	0	2	0	0
YCL024W	YCL024W	KCC4	Protein%20kinase%20of%20the%20bud%20neck%20involved%20in%20the%20septin%20checkpoint%3B%20associates%20with%20septin%20proteins%2C%20negatively%20regulates%20Swe1p%20by%20phosphorylation%2C%20shows%20structural%20homology%20to%20bud%20neck%20kinases%20Gin4p%20and%20Hsl1p%3B%20KCC4%20has%20a%20paralog%2C%20GIN4%2C%20that%20arose%20from%20the%20whole%20genome%20duplication	GO:0000131,GO:0000921,GO:0001786,GO:0004672,GO:0005546,GO:0005886,GO:0005935,GO:0005940,GO:0006468,GO:0007117,GO:0032174,GO:0044879,GO:0070300	chrIII:79162-82275		33	67	40	238	23	184	19	211	238	128	63	126	18	163	16	85	8	109
YCL025C	YCL025C	AGP1,YCC5,amino%20acid%20transporter%20AGP1	Low-affinity%20amino%20acid%20permease%20with%20broad%20substrate%20range%3B%20involved%20in%20uptake%20of%20asparagine%2C%20glutamine%2C%20and%20other%20amino%20acids%3B%20expression%20regulated%20by%20SPS%20plasma%20membrane%20amino%20acid%20sensor%20system%20%28Ssy1p-Ptr3p-Ssy5p%29%3B%20AGP1%20has%20a%20paralog%2C%20GNP1%2C%20that%20arose%20from%20the%20whole%20genome%20duplication	GO:0005886,GO:0006865,GO:0015171,GO:0015193,GO:0016021,GO:0055085	chrIII:76018-77919		208	2592	257	3819	214	4142	126	2281	840	2752	311	2799	80	2416	327	4827	122	4329
YCL026C-A	YCL026C-A	FRM2,YCLX08C,type%20II%20nitroreductase	Type%20II%20nitroreductase%2C%20using%20NADH%20as%20reductant%3B%20mutants%20are%20defective%20in%20fatty%20acid%20mediated%20repression%20of%20genes%20involved%20in%20fatty%20acid%20biosynthesis%20indicative%20of%20a%20role%20in%20lipid%20signaling%3B%20involved%20in%20the%20oxidative%20stress%20response%3B%20transcription%20induction%20by%20cadmium%20and%20selenite%20indicates%20a%20possible%20…	GO:0005634,GO:0005737,GO:0016657,GO:0034599,GO:0045922	chrIII:74704-75285		1	11	3	31	3	34	2	31	4	25	2	31	0	58	1	24	0	33
YCL026C-B	YCL026C-B	HBN1,YCL027C-A,putative%20nitroreductase	Protein%20of%20unknown%20function%3B%20similar%20to%20bacterial%20nitroreductases%3B%20green%20fluorescent%20protein%20%28GFP%29-fusion%20protein%20localizes%20to%20the%20cytoplasm%20and%20nucleus%3B%20protein%20becomes%20insoluble%20upon%20intracellular%20iron%20depletion%3B%20protein%20abundance%20increases%20in%20response%20to%20DNA%20replication%20stress	GO:0005634,GO:0005737,GO:0008150,GO:0016657	chrIII:73405-73986		11	199	5	121	3	254	5	188	26	427	30	481	1	136	7	290	5	369
YCL027W	YCL027W	FUS1	Membrane%20protein%20localized%20to%20the%20shmoo%20tip%3B%20required%20for%20cell%20fusion%3B%20expression%20regulated%20by%20mating%20pheromone%3B%20proposed%20to%20coordinate%20signaling%2C%20fusion%2C%20and%20polarization%20events%20required%20for%20fusion%3B%20potential%20Cdc28p%20substrate	GO:0000755,GO:0003674,GO:0005887,GO:0031385,GO:0032065,GO:0043332	chrIII:71803-73341		23	301	47	568	30	427	34	615	148	473	63	1139	10	333	43	514	13	452
YCL028W	YCL028W	RNQ1,%5BPIN%28%2B%29%5D,prion%20domain-containing%20protein%20RNQ1	%5BPIN%28%2B%29%5D%20prion%3B%20an%20infectious%20protein%20conformation%20that%20is%20generally%20an%20ordered%20protein%20aggregate	GO:0003674,GO:0005829,GO:0008150	chrIII:70150-71367		152	892	131	1534	80	1512	119	2301	640	785	329	2460	36	1987	149	1192	40	1115
YCL029C	YCL029C	BIK1,ARM5,PAC14	Microtubule-associated%20protein%3B%20component%20of%20the%20interface%20between%20microtubules%20and%20kinetochore%2C%20involved%20in%20sister%20chromatid%20separation%3B%20essential%20in%20polyploid%20cells%20but%20not%20in%20haploid%20or%20diploid%20cells%3B%20ortholog%20of%20mammalian%20CLIP-170	GO:0000022,GO:0000742,GO:0000743,GO:0000776,GO:0000778,GO:0005816,GO:0005819,GO:0005876,GO:0005938,GO:0008017,GO:0031115,GO:0035371,GO:0042803,GO:0043332	chrIII:68599-69921		18	202	22	503	16	421	38	606	129	357	45	458	38	618	14	350	11	347
YCL030C	YCL030C	HIS4,trifunctional%20histidinol%20dehydrogenase%2Fphosphoribosyl-AMP%20cyclohydrolase%2Fphosphoribosyl-ATP%20diphosphatase	Multifunctional%20enzyme%20containing%20phosphoribosyl-ATP%20pyrophosphatase%3B%20phosphoribosyl-AMP%20cyclohydrolase%2C%20and%20histidinol%20dehydrogenase%20activities%3B%20catalyzes%20the%20second%2C%20third%2C%20ninth%20and%20tenth%20steps%20in%20histidine%20biosynthesis	GO:0000105,GO:0004399,GO:0004635,GO:0004636,GO:0005737	chrIII:65934-68333		929	10444	1631	13121	984	11057	576	7578	2133	10547	1821	9968	1727	33802	1775	16014	403	9473
YCL031C	YCL031C	RRP7	Essential%20protein%20involved%20in%20rRNA%20processing%20and%20ribosome%20biogenesis%3B%20protein%20abundance%20increases%20in%20response%20to%20DNA%20replication%20stress	GO:0000028,GO:0003674,GO:0005634,GO:0005730,GO:0006364,GO:0032545,GO:0034456	chrIII:64675-65568		28	450	70	1022	41	1025	78	1338	187	560	89	1081	46	1702	46	615	18	1011
YCL032W	YCL032W	STE50	Adaptor%20protein%20for%20various%20signaling%20pathways%3B%20involved%20in%20mating%20response%2C%20invasive%2Ffilamentous%20growth%2C%20osmotolerance%3B%20acts%20as%20an%20adaptor%20that%20links%20G%20protein-associated%20Cdc42p-Ste20p%20complex%20to%20the%20effector%20Ste11p%20to%20modulate%20signal%20transduction	GO:0000161,GO:0000750,GO:0001402,GO:0005737,GO:0007232,GO:0019887,GO:0032093,GO:0034605	chrIII:63441-64481		18	465	39	685	16	632	15	760	128	588	51	855	26	794	12	880	8	627
YCL033C	YCL033C	MXR2,MSRB	Methionine-R-sulfoxide%20reductase%3B%20involved%20in%20the%20response%20to%20oxidative%20stress%3B%20protects%20iron-sulfur%20clusters%20from%20oxidative%20inactivation%20along%20with%20MXR1%3B%20involved%20in%20the%20regulation%20of%20lifespan	GO:0005739,GO:0033743,GO:0034599	chrIII:62776-63282		9	615	23	561	15	505	23	722	28	839	51	912	19	652	23	937	7	457
YCL034W	YCL034W	LSB5	Protein%20involved%20in%20membrane-trafficking%20events%20at%20plasma%20membrane%3B%20interacts%20with%20actin%20regulators%20Sla1p%20and%20Las17p%2C%20ubiquitin%2C%20Arf3p%20to%20couple%20actin%20dynamics%20to%20membrane%20trafficking%20processes%3B%20similar%20structure%20to%20GGA%20family%20of%20proteins%20with%20N-terminal%20VHS%20domain%20and%20GAT%20domain%3B%20binds%20Las17p%2C%20which%20i…	GO:0003674,GO:0005737,GO:0005938,GO:0006897,GO:0007015,GO:0030036,GO:0030479,GO:0051666	chrIII:61658-62722		59	1137	86	1480	48	1444	81	1868	327	1651	190	2342	73	1805	83	2118	15	1355
YCL035C	YCL035C	GRX1,dithiol%20glutaredoxin%20GRX1	Glutathione-dependent%20disulfide%20oxidoreductase%3B%20hydroperoxide%20and%20superoxide-radical%20responsive%2C%20heat-stable%2C%20with%20active%20site%20cysteine%20pair%3B%20protects%20cells%20from%20oxidative%20damage%3B%20GRX1%20has%20a%20paralog%2C%20GRX2%2C%20that%20arose%20from%20the%20whole%20genome%20duplication%3B%20protein%20abundance%20increases%20in%20response%20to%20DNA%20replicatio…	GO:0004364,GO:0004602,GO:0005634,GO:0005737,GO:0010731,GO:0015036,GO:0034599	chrIII:60841-61173		106	3540	84	2801	50	2927	74	3752	460	3983	211	5635	52	3628	207	5628	22	2245
YCL036W	YCL036W	GFD2,YCD6	Protein%20of%20unknown%20function%3B%20identified%20as%20a%20high-copy%20suppressor%20of%20a%20dbp5%20mutation%3B%20GFD2%20has%20a%20paralog%2C%20YDR514C%2C%20that%20arose%20from%20the%20whole%20genome%20duplication	GO:0003674,GO:0005575,GO:0008150	chrIII:59026-60726		12	98	35	255	21	191	29	286	76	118	21	132	20	210	15	198	12	221
YCL037C	YCL037C	SRO9	Cytoplasmic%20RNA-binding%20protein%3B%20shuttles%20between%20nucleus%20and%20cytoplasm%20and%20is%20exported%20from%20the%20nucleus%20in%20an%20mRNA%20export-dependent%20manner%3B%20associates%20with%20translating%20ribosomes%3B%20involved%20in%20heme%20regulation%20of%20Hap1p%20as%20a%20component%20of%20the%20HMC%20complex%2C%20also%20involved%20in%20the%20organization%20of%20actin%20filaments%…	GO:0002181,GO:0003723,GO:0003729,GO:0005844,GO:0010494	chrIII:57374-58678		99	55	153	47	106	25	136	71	754	51	200	37	96	49	93	57	55	25
YCL038C	YCL038C	ATG22,AUT4	Vacuolar%20integral%20membrane%20protein%20required%20for%20efflux%20of%20amino%20acids%3B%20required%20for%20efflux%20of%20amino%20acids%20during%20autophagic%20body%20breakdown%20in%20the%20vacuole%3B%20null%20mutation%20causes%20a%20gradual%20loss%20of%20viability%20during%20starvation	GO:0003674,GO:0016021,GO:0032974,GO:0071627	chrIII:54941-56527		55	520	63	706	39	667	34	607	163	630	106	630	33	858	88	1073	16	433
YCL039W	YCL039W	GID7,MOH2,glucose-induced%20degradation%20complex%20subunit%20GID7	Subunit%20of%20GID%20Complex%20that%20binds%20directly%20to%20central%20component%20Vid30p%3B%20GID%20complex%20is%20involved%20in%20proteasome-dependent%20catabolite%20inactivation%20of%20fructose-1%2C6-bisphosphatase%3B%20Gid7p%20contains%20six%20WD40%20repeats%3B%20computational%20analysis%20suggests%20that%20Gid7p%20and%20Moh1p%20have%20similar%20functions	GO:0003674,GO:0005634,GO:0005737,GO:0034657,GO:0043161,GO:0045721	chrIII:52645-54882		52	591	75	925	59	906	56	883	392	672	99	1030	73	1426	57	1098	21	712
YCL040W	YCL040W	GLK1,HOR3,glucokinase	Glucokinase%3B%20catalyzes%20the%20phosphorylation%20of%20glucose%20at%20C6%20in%20the%20first%20irreversible%20step%20of%20glucose%20metabolism%3B%20one%20of%20three%20glucose%20phosphorylating%20enzymes%3B%20expression%20regulated%20by%20non-fermentable%20carbon%20sources%3B%20GLK1%20has%20a%20paralog%2C%20EMI2%2C%20that%20arose%20from%20the%20whole%20genome%20duplication	GO:0004340,GO:0005829,GO:0005886,GO:0006006,GO:0006013,GO:0006096,GO:0046323	chrIII:50838-52340		1294	20679	1155	19221	661	19217	880	20960	5493	24791	3630	42255	647	22435	1456	32685	300	15444
YCL041C	YCL041C	-	Dubious%20open%20reading%20frame%3B%20unlikely%20to%20encode%20a%20functional%20protein%2C%20based%20on%20available%20experimental%20and%20comparative%20sequence%20data%3B%20partially%20overlaps%20both%20the%20verified%20gene%20PDI1%2FYCL043C%20and%20the%20uncharacterized%20gene%20YCL042W	GO:0003674,GO:0008150,GO:0016021	chrIII:50133-50627		1	21	3	32	1	20	1	22	11	31	1	54	0	28	3	30	1	23
YCL042W	YCL042W	-	Putative%20protein%20of%20unknown%20function%3B%20epitope-tagged%20protein%20localizes%20to%20the%20cytoplasm	GO:0003674,GO:0005737,GO:0008150	chrIII:50584-50943		3	4	0	6	2	13	2	26	16	10	6	43	0	15	2	4	0	7
YCL043C	YCL043C	PDI1,MFP1,TRG1,protein%20disulfide%20isomerase%20PDI1	Protein%20disulfide%20isomerase%3B%20multifunctional%20protein%20of%20ER%20lumen%2C%20essential%20for%20formation%20of%20disulfide%20bonds%20in%20secretory%20and%20cell-surface%20proteins%2C%20unscrambles%20non-native%20disulfide%20bonds%3B%20key%20regulator%20of%20Ero1p%3B%20forms%20complex%20with%20Mnl1p%20that%20has%20exomannosidase%20activity%2C%20processing%20unfolded%20protein-bound%20Man8G…	GO:0003756,GO:0005515,GO:0005788,GO:0006457,GO:0015035,GO:0051082	chrIII:48653-50221		1233	5735	1439	7285	688	7098	917	10953	5178	6624	3159	8400	728	12185	1204	7327	332	5875
YCL044C	YCL044C	MGR1	Subunit%20of%20the%20mitochondrial%20%28mt%29%20i-AAA%20protease%20supercomplex%3B%20i-AAA%20degrades%20misfolded%20mitochondrial%20proteins%3B%20forms%20a%20subcomplex%20with%20Mgr3p%20that%20binds%20to%20substrates%20to%20facilitate%20proteolysis%3B%20required%20for%20growth%20of%20cells%20lacking%20mtDNA	GO:0005739,GO:0006515,GO:0031942,GO:0051787	chrIII:47111-48364		16	75	25	117	18	89	33	370	167	138	55	323	25	473	19	144	14	150
YCL045C	YCL045C	EMC1	Member%20of%20conserved%20endoplasmic%20reticulum%20membrane%20complex%3B%20involved%20in%20efficient%20folding%20of%20proteins%20in%20the%20ER%3B%20null%20mutant%20displays%20induction%20of%20the%20unfolded%20protein%20response%3B%20interacts%20with%20Gal80p%3B%20homologous%20to%20worm%20H17B01.4%2FEMC-1%2C%20fly%20CG2943%2C%20and%20human%20KIAA0090	GO:0003674,GO:0005783,GO:0034975,GO:0072546	chrIII:44623-46905		114	1000	191	2289	142	1867	144	2319	612	1385	328	1867	139	2678	119	1454	64	1543
YCL046W	YCL046W	-	Dubious%20open%20reading%20frame%3B%20unlikely%20to%20encode%20a%20functional%20protein%2C%20based%20on%20available%20experimental%20and%20comparative%20sequence%20data%3B%20partially%20overlaps%20the%20uncharacterized%20ORF%20YCL045C	GO:0003674,GO:0005575,GO:0008150	chrIII:46640-46963		0	2	2	0	0	1	1	5	0	2	0	5	0	4	0	2	0	0
YCL047C	YCL047C	POF1,nicotinamide-nucleotide%20adenylyltransferase	Nicotinamide%20mononucleotide-specific%20adenylyltransferase%20%28NMNAT%29%3B%20catalyzes%20the%20conversion%20of%20nicotinamide%20mononucleotide%20%28NMN%29%20to%20nicotinamide%20adenine%20dinucleotide%20%28NAD%2B%29%3B%20role%20in%20the%20nicotinamide%20riboside%20%28NR%29%20salvage%20pathway%20of%20NAD%2B%20biosynthesis%3B%20involved%20in%20NR%20and%20NAD%2B%20homeostasis%3B%20ATPase%20involve…	GO:0000309,GO:0001403,GO:0005634,GO:0005737,GO:0007124,GO:0016887,GO:0030433,GO:0034356	chrIII:43661-44437		6	391	22	487	14	490	11	520	75	455	43	694	13	556	22	728	3	489
YCL048W	YCL048W	SPS22	Protein%20of%20unknown%20function%3B%20SPS22%20has%20a%20paralog%2C%20SPS2%2C%20that%20arose%20from%20the%20whole%20genome%20duplication%3B%20redundant%20with%20Sps2p%20for%20the%20organization%20of%20the%20beta-glucan%20layer%20of%20the%20spore%20wall	GO:0003674,GO:0005886,GO:0030476,GO:0031505	chrIII:42165-43556		0	24	0	26	1	21	7	27	5	25	6	40	0	47	0	42	1	40
YCL048W-A	YCL048W-A	-	Putative%20protein%20of%20unknown%20function%3B%20YCL048W-A%20has%20a%20paralog%2C%20YDR524C-B%2C%20that%20arose%20from%20the%20whole%20genome%20duplication	GO:0003674,GO:0005575,GO:0008150	chrIII:41488-41727		0	20	1	16	0	13	0	12	1	24	0	30	0	17	3	97	0	19
YCL049C	YCL049C	-	Protein%20of%20unknown%20function%3B%20localizes%20to%20membrane%20fraction%3B%20YCL049C%20is%20not%20an%20essential%20gene	GO:0003674,GO:0008150,GO:0016020	chrIII:39786-40724		40	929	73	1146	28	1184	49	971	186	1136	99	1379	33	1330	58	1338	10	874
[truncated: 5,964 more rows]

## Sheet: RPM (2)
Gene id	Name	Alias	Note	Ontology term	Gene position		Bound HisRS TAP	Input HisRS TAP	Bound HisRS GFP	Input HisRS GFP	Bound GlnRS GFP	Input GlnRS GFP	Bound ValRS TAP	Input ValRS TAP	Bound GluRS TAP	Input GluRS TAP	Bound MetRS TAP	Input MetRS TAP	Bound arc1Δ MetRS RIP	Input arc1Δ MetRS RIP	Bound Untagged TAP	Input Untagged TAP	Bound Untagged GFP	Input Untagged GFP
[truncated: 6,953 more rows]

[truncated: 6 more sheets: HisRS (3), GlnRS (4), ValRS (5), GluRS (6), MetRS (7), arc1Δ MetRS (8)]
