# Supplementary material for: mRNA association by aminoacyl tRNA synthetase occurs at a putative anticodon mimic and autoregulates translation in response to tRNA levels
Source: PLoS Biol. 2019 May 17;17(5):e3000274. doi: 10.1371/journal.pbio.3000274 (PMC6542539; doi:10.1371/journal.pbio.3000274)
Supplement: S3 Table — mRNAs that appeared larger than 1.5 IQR region among all strains that were subjected to the TAP RIP protocol were selected and names and their gene ID are presented. Sheet 1 includes the genes that were used to generate the Venn diagram in S2A Fig, Sheet 2 corresponds to S2B Fig, and Sheet 3 corresponds to S2C Fig. aaRS, aminoacyl-tRNA synthetase; IQR, InterQuartile Region; RIP, RNA immunoprecipitation; TAP, Tandem Affinity Purification. (XLSX) [file pbio.3000274.s006.xlsx]

## Sheet: TAP RIP (1)
aaRS(s)	Bound mRNA (count)	Bound mRNAs (Gene ID)
GluRS, HisRS, MetRS, Untagged & ValRS	19	YKR093W YCR061W YDR443C YLL013C YPL085W YBL101C YML017W YGL197W YCR065W YLR187W YDL240W YNR047W YCR068W YPL137C YHR099W YOR384W YLR438W YDL140C YGL206C
GluRS, HisRS, MetRS & ValRS	4	YMR109W YFL033C YML059C YDL195W
GluRS, MetRS, Untagged & ValRS	1	YLR047C
GluRS, HisRS, MetRS & Untagged	31	YIL047C YJL076W YGL139W YCL024W YGL008C YDL095W YLL028W YNL243W YEL013W YEL040W YGR014W YBL051C YAL019W YBL007C YAL038W YCR048W YKL029C YBL034C YER132C YER125W YBL100C YBR238C YLR234W YKL212W YDL229W YPL256C YPL128C YPL058C YNL190W YMR058W YGR138C
HisRS, MetRS, Untagged & ValRS	7	YDL066W YLR342W YJL130C YDL171C YMR012W YLR355C YLR044C
GluRS, HisRS, Untagged & ValRS	8	YHR189W YLR084C YPR042C YMR291W YIL130W YBL066C YCR081W YOR330C
GluRS, MetRS & ValRS	10	YOL155C YKR054C YNL271C YLR087C YBL097W YHR165C YLR106C YNL172W YOL081W YJR066W
GluRS, HisRS & MetRS	16	YOR355W YDR420W YHR155W YGL094C YPR181C YDL145C YOR098C YOL076W YGR217W YIL123W YIR006C YIL108W YML082W YAL040C YMR190C YCL014W
GluRS, MetRS & Untagged	1	YMR079W
HisRS, MetRS & ValRS	1	YPR164W
MetRS, Untagged & ValRS	2	YCR106W YHL036W
HisRS, MetRS & Untagged	21	YCL043C YPR145W YER070W YGR090W YHR064C YFL031W YPR074C YER025W YNL066W YMR205C YDL141W YJR016C YAL023C YLR249W YJL157C YJL171C YER110C YDR091C YMR309C YOR153W YER165W
GluRS, HisRS & ValRS	3	YDL220C YJL042W YJR091C
GluRS, Untagged & ValRS	1	YJR053W
GluRS, HisRS & Untagged	40	YEL007W YPL190C YMR296C YGL215W YBR202W YDR200C YLL019C YOR113W YFR028C YDL160C YDR194C YGR054W YNR038W YLR403W YHL028W YNR044W YNR030W YER167W YOR359W YOL067C YPL141C YLR413W YOL148C YOL060C YMR173W YHR056C YMR037C YOL051W YOR073W YNL300W YLR357W YKL209C YPR119W YIR023W YOR008C YDR422C YPL032C YNL016W YKL054C YKL112W
HisRS, Untagged & ValRS	1	YOR083W
GluRS & MetRS	11	YER114C YPR184W YKL101W YAL024C YGR264C YER164W YGL245W YDR366C YIL129C YLR086W YDR093W
MetRS & ValRS	24	YOR109W YGL140C YGR126W YFL052W YDR457W YGR094W YOR371C YCR093W YLR024C YBL079W YBR295W YGR281W YKL182W YBR136W YOR336W YLR454W YDR274C YBL004W YGR061C YBR140C YPL082C YHL030W YLL040C YKL215C
HisRS & MetRS	12	YNL209W YDR232W YBL032W YIL109C YGL236C YGR204W YNL106C YDR497C YLR432W YKL191W YDR144C YPL226W
MetRS & Untagged	16	YGL167C YBR023C YPL012W YML126C YDL185W YLR304C YMR300C YJL172W YBL076C YBL039C YEL031W YJR137C YPL160W YGL016W YJR109C YGR123C
GluRS & ValRS	8	YMR304W YGL150C YNR031C YGL131C YJR127C YOR290C YIL150C YEL025C
GluRS & HisRS	62	YDR389W YER060W-A YGR162W YKR090W YPL089C YKL032C YGR023W YOL019W YDR186C YGL014W YHR206W YER123W YDL224C YER151C YLR019W YLR067C YCR084C YOL100W YLR006C YHL029C YAL048C YCL044C YDR515W YHL008C YLL051C YOR372C YLR139C YOR247W YHR084W YML010W YOR140W YJL168C YHR205W YPR104C YNL068C YPR065W YDR293C YCL063W YDL109C YKR102W YLR131C YGL180W YER111C YMR047C YML027W YLR313C YJL078C YLR399C YHR158C YBR05…
GluRS & Untagged	8	YLR393W YBL063W YBL014C YMR117C YOL130W YDR505C YPL036W YDR466W
HisRS & ValRS	2	YMR257C YLL038C
HisRS & Untagged	25	YER113C YJL183W YPL030W YLR300W YHR032W YLR237W YLL024C YJR045C YHR007C YEL045C YBR054W YLL035W YDL205C YPL145C YPL026C YDR331W YMR246W YML123C YGR108W YOR315W YHR061C YIR012W YLR190W YOR360C YDR033W
MetRS	115	YJL080C YOL098C YJL200C YGR271W YFL004W YHR098C YGR240C YJR140C YGR224W YML072C YMR217W YMR080C YAL036C YOR108W YEL032W YBR038W YDR135C YNR016C YMR006C YOR151C YJL050W YDR119W YBR208C YDR234W YLR384C YDL063C YLL034C YHR074W YGL234W YHR186C YDR385W YDR101C YKL210W YOR335C YGR159C YDL227C YHR023W YEL055C YML063W YAL026C YBL008W YGR098C YBL017C YMR266W YIL125W YOR270C YGR279C YDR170C YMR129W YGR184C…
GluRS	99	YGL021W YOR195W YGR097W YOR178C YIL135C YBR086C YHR080C YLR206W YKL204W YMR273C YMR043W YFR019W YCR033W YML020W YNL186W YGL071W YBL085W YAR042W YDR217C YMR164C YDR270W YER033C YHR079C YDR359C YBR108W YJR151C YMR279C YIR010W YMR016C YKL043W YJL127C YDL048C YHR143W YOR191W YER129W YML032C YGL023C YML076C YOR156C YDR326C YLR337C YER008C YLL010C YEL043W YMR172W YLR116W YDR464W YBL023C YML081W YHR161C…
ValRS	28	YPR116W YDR213W YOR060C YBR019C YJL083W YKR031C YKL038W ICR1 YBL074C YGR068C YFL055W YLR398C YNL139C YDR216W YMR280C YNR069C YKL203C YER172C YJR129C YNL278W YJL005W YLR422W YDR334W YPL167C YMR053C YKL197C YDL238C YDR314C
HisRS	59	YNR067C YOR192C YHL019C YFR034C YJR078W YNR052C YNL322C YBL082C YDR488C YML035C YNL065W YBL061C YNR027W YCR100C YGL055W YKL106W YJR090C YIR015W YLL031C YML013W YPR033C YML111W YGR229C YDL173W YHR109W YKR024C YOR085W YLR069C YCR052W YDR159W YPL172C YCR067C YJL056C YLR382C YOR273C YIL066C YOR301W YER017C YOR171C YNL304W YJR080C YER014W YOR147W YDR451C YOR030W YBR078W YPL253C YPL077C YNL238W YHR025W…

## Sheet: GFP RIP (2)
aaRS(s)	Bound mRNA (count)	Bound mRNAs (Gene ID)
GlnRS, HTS1 & Untagged	135	YBR136W YKR093W YJL056C YDR127W YIL047C YCR065W YKL029C YOR109W YPR010C YJL076W YLR342W YMR109W YLR187W YIL066C YLR249W YBL076C YCR061W YNL139C YGL140C YDR420W YIL108W YLR305C YNL132W YBL104C YLR355C YHR155W YER070W YBL034C YHR056C YBR023C YDR232W YJR091C YLR084C YDR443C YLL013C YPL085W YGL008C YJL130C YJL157C YPR164W YER132C YBR115C YNR016C YAL024C YGR090W YHR165C YJL183W YOR151C YDL240W YDL171C…
GlnRS & HTS1	26	YBR097W YIL009W YDL066W YPR145W YGL167C YNL106C YCR106W YMR079W YBL037W YFL031W YNL085W YMR304W YOL100W YOL076W YAL048C YGR098C YGR054W YGL197W YOR011W YKL129C YPR032W YMR300C YLR024C YGL131C YLR116W YOR168W
HTS1 & Untagged	24	YBL023C YGL236C YEL061C YBL097W YGL139W YHR189W YHR186C YDL220C YHR042W YPR181C YOR371C YLR422W YMR246W YJL197W YDR194C YDR143C YLR403W YJL207C YMR257C YPL093W YIR012W YGR068C YBL079W YKL215C
GlnRS & Untagged	71	YNR067C YIL115C YJL080C YJL042W YDR366C YKL165C YAL023C YPL089C YIL129C YMR273C YBL052C YOR330C YML059C YML072C YGL014W YOR181W YAL036C YPL012W YDL095W YNL065W YDR457W YKR054C YDL224C YKL014C YNL102W YLR131C YJL039C YLL034C YPL016W YJR092W YOR113W YKL210W YJL078C YBL004W YOR098C YEL031W YGR217W YAL026C YMR279C YLR234W YDR150W YMR229C YPL226W YNL271C YLR223C YAL040C YDR170C YHL028W YMR129W YKR024C…
HTS1	90	YDR525WA YJR045C YLR274W YPL194W YJR033C YGL141W YKR021W YDR407C YJR016C YOR133W YLR277C YDR138W YHR098C YBR225W YNL236W YLL038C YKL078W YAL041W YMR093W YMR237W YAL029C YEL007W YBR131W YJL084C YNL049C YMR218C YCR057C YIL128W YMR259C YMR080C YOR017W YPR083W YML035C YER105C YBR038W YPL155C YLR448W YKL015W YOR334W YHR047C YML049C YJL171C YGL201C YBR054W YLR096W YKR102W YML126C YLL018C YOR229W YGR264…
GlnRS	58	YEL064C YER060WA YGR204W YDL149W YGR097W YER013W YHR105W YOL155C YJL019W YGL178W YPR044C YOR336W YEL074W YOR301W YGR126W YLR245C YDR097C YJR041C YKR045C YDL109C YOL051W YAR042W YBL014C YDR505C YBR117C YER164W YOR137C YIL150C YDR274C YGR188C YLR357W YER033C YJR131W YDR359C YLR004C YCR068W YBR059C YFL033C YJL127C YPR119W YJL105W YKL071W YMR054W YML109W YOR156C YNL187W YLR190W YDR093W YGL035C YDR247…
Untagged	90	YHR151C YER113C YHR007CA YFR034C YER114C YMR245W YPL068C YNR013C YOR290C YIR030C YGR271W YBR065C YOR083W YBR206W YOL060C YNL307C YOL004W YOR093C YOR058C YCL024W YKL101W YPL153C YPL190C YFL007W YDR259C YBL047C YKL048C YLR014C YGL113W YIR019C YNL186W YER123W YHR086W YDR451C YNL298W YOR073W YBL085W YCL061C YBR208C YNL273W YJR136C YER155C YKR103W YOL055C YCR030C YPL030W YKL198C YNL300W YGL075C YPL253…

## Sheet: HisRS (3)
aaRS(s)	Bound mRNA (count)	Bound mRNAs (Gene ID)
HisRS GFP & HisRS TAP	34	YPL194W YPR010C YLL038C YCR061W YDR186C YER070W YOR171C YNL304W YHR056C YNL106C YOR334W YBR054W YKR102W YGL094C YBL101C YCR100C YBR117C YDL220C YLL019C YFL031W YLR313C YLR044C YCR068W YAL048C YPR033C YML111W YDL160C YPR032W YIL107C YDL140C YJL181W YAL038W YPL172C YLR260W
HisRS TAP	270	YDR123C YNR067C YJR045C YHR036W YOR192C YDR389W YHL019C YJL056C YER060W-A YIL047C YJL042W YOR355W YGL236C YLR382C YCR065W YOR388C YFR034C YGR204W YKL029C YGR162W YHR215W YKR090W YJR016C YNR013C YOR084W YJL076W YJL019W YLR342W YOL148C YPL089C YNL068C YKL032C YML057W YIL066C YGL142C YER075C YJR078W YBR213W YGR023W YLR206W YNR052C YGL139W YBR112C YOR267C YGL127C YOL019W YDR420W YIL108W YMR043W YPR06…
HisRS GFP	118	YDR525W-A YBR097W YPR161C YLR274W YOR028C YDL123W YLR031W YJR033C YOR109W YDL066W YKR021W YFL013C YMR109W YLR187W YOR133W YLR277C YKR027W YDR138W YBL097W YNL236W YPR145W YKL078W YDL116W YJL185C YML087C YKR079C YMR093W YJL214W YMR237W YAL029C YJL084C YGR166W YOR018W YGR224W YMR259C YOR017W YIL071C YML035C YBR038W YER146W YOR363C YPL155C YKL015W YLL063C YJL008C YCR106W YHR047C YML049C YBR280C YJL17…
