# Supplementary material for: mRNA association by aminoacyl tRNA synthetase occurs at a putative anticodon mimic and autoregulates translation in response to tRNA levels
Source: PLoS Biol. 2019 May 17;17(5):e3000274. doi: 10.1371/journal.pbio.3000274 (PMC6542539; doi:10.1371/journal.pbio.3000274)
Supplement: S6 Table — Data are split into sheets according to the relevant figure. RT-qPCR, reverse transcription quantitative PCR. (XLSX) [file pbio.3000274.s009.xlsx]

## Sheet: 1D_data
	UV-RIP	qPCR data
	Input			Input			Input
	Untagged	(Ct)		HisRS	(Ct)		MetRS	(Ct)
	HTS1	MES1		HTS1	MES1		HTS1	MES1
	21.7098	20.8462		21.6223	20.1716		21.2731	20.4303
	21.538	20.7044		21.676	20.1835		21.1876	20.4631
	21.6265	20.6835		21.6637	20.2726		21.3519	20.5192
AV	21.6248	20.7447		21.654	20.2092		21.2709	20.4709
	Bound			Bound			Bound
	Untagged	(Ct)		HisRS	(Ct)		MetRS	(Ct)
	HTS1	MES1		HTS1	MES1		HTS1	MES1
	26.8756	24.7493		25.945	24.9496		25.7214	23.5248
	26.7421	24.6898		25.8621	23.7209		25.7719	23.3585
	26.8081	24.7228		25.9008	23.6114		25.6694	23.4871
AV	26.8086	24.7206		25.9026	24.094		25.7209	23.4568
					Input			Input
				ΔCt	(HisRS-Untagged)			(MetRS-Untagged)
					HTS1	MES1		HTS1	MES1
					0.0292028	-0.535477		-0.383085	0.261668
					Bound
				ΔCt	(HisRS-Untagged)			MetRS-Untagged)
					HTS1	MES1		HTS1	MES1
					-0.905998	-0.626661		-0.181726	-0.637188
					ΔΔCt	(Bound-In)
					HisRS			MetRS
					HTS1 mRNA	MES1 mRNA		HTS1 mRNA	MES1 mRNA
					-0.935201	-0.091184		0.201358	-0.898856
				2^-(ΔΔCt)	1.91216	1.06524		0.869731	1.86459

## Sheet: 3C_data
fRIP	Semi-qPCR	data
Oligo pair	Input signal	Bound signal	Bound/Input
1	1575.7	0	0
2	12885	0	0
3	15435	0	0
4	15026.1	0	0
5	15653.2	0	0
6	21043.2	0	0
7	22606.2	0	0
8	34993.9	2714.94	0.0775834
9	31481	7444.72	0.236483
10	32179.4	9253.38	0.287556
11	16862.1	0	0
12	22858.9	0	0
13	23560.2	0	0
14	25100	0	0

## Sheet: 4B_data
		qPCR data
	HTS1	(Ct)				ACT1	(Ct)
	wt	GAG	Stem	UC		wt	GAG	Stem	UC
A	18.8453	18.8702	18.8576	18.6741		14.2896	14.108	14.372	14.1541
B	18.7804	18.8932	18.819	18.6913		14.2676	14.1511	14.1986	14.1883
		ΔCt	(HTS1-ACT1)
			wt	GAG	Stem	UC
		A	4.55573	4.76221	4.48568	4.52007
		B	4.5128	4.74217	4.62038	4.50291
		2^-(ΔCt)	wt	GAG	Stem	UC
		A	0.0425195	0.0368496	0.0446349	0.0435835
		B	0.0438039	0.037365	0.0406562	0.0441052
		AV	0.0431617	0.0371073	0.0426456	0.0438444
		SEM	0.000642197	0.0002577	0.00198932	0.000260827

## Sheet: 4C_data
	RIP	qPCR data
	(Ct)			(Ct)		ΔCt
In wt 1	21.0662		Bound wt 1	26.5133			wt	GAG	stem	Res
In wt 1	20.9962		Bound wt 1	26.3067		1	5.44711	7.75274	10.1883	5.85849
In wt 1	20.9392		Bound wt 1	26.2706		1	5.3105	8.24881	10.6096
						1	5.3314	8.54408	10.1482	6.17297
In GAG 1	21.5107		Bound GAG 1	29.2635		2	5.85219	9.87899	10.0333	5.01183
In GAG 1	20.9231		Bound GAG 1	29.1719		2	5.77681	9.5485	9.92281	5.46287
In GAG 1	20.5536		Bound GAG 1	29.0977		2	5.91195	9.46085	9.93781
In wt 2	20.966		Bound wt 2	26.8182		2^-(ΔCt)
In wt 2	21.0174		Bound wt 2	26.7942			Wt	Anti	Stem	Rescue
In wt 2	20.7931		Bound wt 1	26.7051		1	0.0229223	0.00463651	0.000857084	0.0172353
						1	0.0251987	0.00328745	0.000640014
In GAG 2	20.6472		Bound GAG 2	30.5262		1	0.0248364	0.00267902	0.000881233	0.0138596
In GAG 2	20.9201		Bound GAG 2	30.4686		2	0.0173108	0.00106201	0.000954251	0.0309949
In GAG 2	20.915		Bound GAG 2	30.3759		2	0.0182392	0.00133541	0.00103024	0.0226732
						2	0.0166083	0.00141906	0.00101958
In stem 1	19.0644		Bound stem 1	29.2527		AV	0.0208526	0.00240324	0.000897067	0.0211907
In stem 1	18.8866		Bound stem 1	29.4962		SEM	0.00159616	0.00057018	5.88614e-05	0.00373841
In stem 1	18.9868		Bound stem 1	29.135
In stem 2	18.0034		Bound stem 2	28.0367
In stem 2	17.8228		Bound stem 2	27.7457
In stem 2	17.7628		Bound stem 2	27.7007
In UC 1	18.5216		Bound UC 1	24.3801
In UC 1	#		Bound UC 1	#
In UC 1	18.5187		Bound UC 1	24.6917
In UC 2	17.9951		Bound UC 2	23.0069
In UC 2	17.5344		Bound UC 2	22.9973
In UC 2	#		Bound UC 2	#

## Sheet: 4F_data
		RNA pulldown	Western data
A	Smple	Input	Bound	Bound/Input		A	Smple	Protein	Protein	RNA	Pro/RNA
	wt	36401.7	12222.5	0.335768			wt	0.335768	1	1	1
	Anti	27664.7	2800.18	0.101219			Anti	0.101219	0.301454	1.88542	0.159887
	stem	28496.7	4684.62	0.164392			stem	0.164392	0.4896	5.36873	0.0911948
	UC	28843.4	13639.2	0.47287			Rescue	0.47287	1.40833	3.00351	0.468893
B	Smple	Input	Bound	Bound/Input
	wt	20550.1	10919.9	0.531376
	Anti	17501.5	3334.74	0.19054		B	Smple	Protein	Protein	RNA	Pro/RNA
	stem	19197.6	4601.01	0.239666			wt	0.531376	1	1	1
	UC	8412.78	3167.67	0.37653			Anti	0.19054	0.358578	1.56097	0.229715
							stem	0.239666	0.45103	1.56217	0.288721
							Rescue	0.37653	0.708595	1.45318	0.487617
					wt	Anti	stem	UC
				A	1	0.159887	0.0911948	0.468893
				B	1	0.229715	0.288721	0.487617
				AV	1	0.194801	0.189958	0.478255
				SEM	1.88738e-15	0.0349142	0.0987629	0.00936198

## Sheet: 5B_data
Polysome	analysis	Northern	data
A	HisRS					Actin			B	HisRS					Actin			C	HisRS					Actin
Fraction	wt	GAG			Fraction	wt	GAG		Fraction	wt	GAG			Fraction	wt	GAG		Fraction	wt	GAG			Fraction	wt	GAG
1	0	0			1	0	0		1	0	0			1	0	0		1	0	0			1	0	0
2	0	0			2	0	0		2	0	0			2	0	0		2	0	0			2	0	0
3	11289.1	1563.99			3	1063.48	526.192		3	7017.3	1898.26			3	1930.02	946.071		3	3381.72	685.577			3	782.021	0
4	14205.5	2092.06			4	2716.3	733.021		4	16427.6	1875.06			4	1866.48	1432.14		4	4041.18	2455.34			4	1249.09	842.485
5	14206.1	1342.75			5	2066.48	894.364		5	18963	1468.75			5	2142.79	1262.31		5	5400.89	2678.72			5	2427.28	2001.92
6	8889.78	1114.34			6	1530.09	1297.78		6	8823.7	1414.75			6	2067.77	1609.56		6	4444.53	940.92			6	3632.43	1778.38
7	11001	2784.18			7	6824.87	5362.28		7	7678.1	2911.55			7	15053.4	7161.08		7	5795.72	2395.72			7	15409.4	9229.93
8	10529.5	4060.2			8	13137.1	20294.3		8	8675.41	4638.1			8	46915.6	31135.8		8	9030.62	5408.02			8	32647.4	21416.9
9	18457.3	12071.9			9	23167	29494.2		9	10194.1	9705.67			9	21130.1	29768.6		9	11934.2	12522.2			9	29499.4	30518.5
10	22733.8	25198.8			10	16839.2	15740.8		10	22630.1	21538.2			10	16543.3	16590.5		10	17766.7	25568.9			10	30630.4	23768.5
11	28460.4	10747.7			11	17911.5	8133.89		11	22329.3	9103.17			11	14486.8	5784.8		11	10351.9	15515.4			11	13208.8	11452.4
12	1846.62	820.263			12	1106.43	1523.56		12	2633.5	1435.8			12	1582.16	1285.85		12	1418.41	5598.9			12	2537.72	3173.69
SUM	141619	61796.2			SUM	86362.5	84000.4		SUM	125372	55989.4			SUM	123718	96976.7		SUM	73565.8	73769.7			SUM	132024	104183
	% of Total					% of Total				% of Total					% of Total				% of Total					% of Total
	HisRS					Actin				HisRS					Actin				HisRS					Actin
Fraction	wt	GAG			Fraction	wt	GAG		Fraction	wt	GAG			Fraction	wt	GAG		Fraction	wt	GAG			Fraction	wt	GAG
1	0	0			1	0	0		1	0	0			1	0	0		1	0	0			1	0	0
2	0	0			2	0	0		2	0	0			2	0	0		2	0	0			2	0	0
3	7.97144	2.53089			3	1.23142	0.626416		3	5.59718	3.3904			3	1.56001	0.975565		3	4.59686	0.929348			3	0.592333	0
4	10.0308	3.38542			4	3.14524	0.87264		4	13.1031	3.34896			4	1.50865	1.47679		4	5.49329	3.32838			4	0.94611	0.808661
5	10.0312	2.17287			5	2.39279	1.06471		5	15.1254	2.62326			5	1.73199	1.30167		5	7.34157	3.63119			5	1.83852	1.92155
6	6.27725	1.80324			6	1.77171	1.54497		6	7.03801	2.52682			6	1.67135	1.65974		6	6.04156	1.27548			6	2.75134	1.70699
7	7.76805	4.50543			7	7.90259	6.38363		7	6.12425	5.20018			7	12.1674	7.38434		7	7.87827	3.24756			7	11.6716	8.85937
8	7.43508	6.57032			8	15.2116	24.1598		8	6.91973	8.2839			8	37.9213	32.1065		8	12.2756	7.33096			8	24.7284	20.5571
9	13.033	19.535			9	26.8253	35.1119		9	8.13106	17.3349			9	17.0792	30.6966		9	16.2224	16.9747			9	22.344	29.2933
10	16.0528	40.7773			10	19.4983	18.739		10	18.0503	38.4685			10	13.3717	17.1077		10	24.1508	34.6605			10	23.2006	22.8143
11	20.0965	17.3922			11	20.7399	9.68316		11	17.8105	16.2587			11	11.7095	5.96515		11	14.0716	21.0321			11	10.0048	10.9926
12	1.30393	1.32737			12	1.28115	1.81375		12	2.10054	2.56441			12	1.27884	1.32594		12	1.92808	7.58971			12	1.92217	3.04627
					all
					HisRS							ACT1
				Fraction	wt1	wt 2	wt 3	AV			Fraction	wt1	wt 2	wt 3	AV
				1	0	0	0	0			1	0	0	0	0
				2	0	0	0	0			2	0	0	0	0
				3	7.97144	5.59718	4.59686	6.05516			3	1.23142	1.56001	0.592333	1.12792
				4	10.0308	13.1031	5.49329	9.54237			4	3.14524	1.50865	0.94611	1.86667
				5	10.0312	15.1254	7.34157	10.8327			5	2.39279	1.73199	1.83852	1.98777
				6	6.27725	7.03801	6.04156	6.45228			6	1.77171	1.67135	2.75134	2.0648
				7	7.76805	6.12425	7.87827	7.25686			7	7.90259	12.1674	11.6716	10.5806
				8	7.43508	6.91973	12.2756	8.87679			8	15.2116	37.9213	24.7284	25.9538
				9	13.033	8.13106	16.2224	12.4622			9	26.8253	17.0792	22.344	22.0828
				10	16.0528	18.0503	24.1508	19.418			10	19.4983	13.3717	23.2006	18.6902
				11	20.0965	17.8105	14.0716	17.3262			11	20.7399	11.7095	10.0048	14.1514
				12	1.30393	2.10054	1.92808	1.77752			12	1.28115	1.27884	1.92217	1.49405
				Fraction	GAG 1	GAG 2	GAG 3	AV			Fraction	GAG 1	GAG 2	GAG 3	AV
				1	0	0	0	0			1	0	0	0	0
				2	0	0	0	0			2	0	0	0	0
				3	2.53089	3.3904	0.929348	2.28354			3	0.626416	0.975565	0	0.533994
				4	3.38542	3.34896	3.32838	3.35425			4	0.87264	1.47679	0.808661	1.0527
				5	2.17287	2.62326	3.63119	2.80911			5	1.06471	1.30167	1.92155	1.42931
				6	1.80324	2.52682	1.27548	1.86851			6	1.54497	1.65974	1.70699	1.63723
				7	4.50543	5.20018	3.24756	4.31773			7	6.38363	7.38434	8.85937	7.54245
				8	6.57032	8.2839	7.33096	7.39506			8	24.1598	32.1065	20.5571	25.6078
				9	19.535	17.3349	16.9747	17.9482			9	35.1119	30.6966	29.2933	31.7006
				10	40.7773	38.4685	34.6605	37.9687			10	18.739	17.1077	22.8143	19.5537
				11	17.3922	16.2587	21.0321	18.2277			11	9.68316	5.96515	10.9926	8.8803
				12	1.32737	2.56441	7.58971	3.82716			12	1.81375	1.32594	3.04627	2.06199
					HisRS							ACT1
					wt	wt	GAG	GAG				wt	wt	GAG	GAG
				Fraction	AV	SEM	AV	SEM			Fraction	AV	SEM	AV	SEM
				1	0	0	0	0			1	0	0	0	0
				2	0	0	0	0			2	0	0	0	0
				3	6.05516	1.00071	2.28354	0.721128			3	1.12792	0.284098	0.533994	0.285388
				4	9.54237	2.21028	3.35425	0.0166789			4	1.86667	0.659589	1.0527	0.212849
				5	10.8327	2.28245	2.80911	0.431115			5	1.98777	0.204835	1.42931	0.255447
				6	6.45228	0.300667	1.86851	0.3627			6	2.0648	0.34449	1.63723	0.0481057
				7	7.25686	0.567199	4.31773	0.571432			7	10.5806	1.34661	7.54245	0.719043
				8	8.87679	1.70588	7.39506	0.495706			8	25.9538	6.58428	25.6078	3.41173
				9	12.4622	2.35315	17.9482	0.800181			9	22.0828	2.81647	31.7006	1.75312
				10	19.418	2.43566	37.9687	1.78335			10	18.6902	2.86599	19.5537	1.69694
				11	17.3262	1.75602	18.2277	1.43989			11	14.1514	3.3308	8.8803	1.50579
				12	1.77752	0.241969	3.82716	1.91486			12	1.49405	0.214057	2.06199	0.511894

## Sheet: 5D_data
35S-met	pulse	labeling	data
	Bound				Bound/Input
30 (min)	wt	GAG			wt	GAG
A	4950.42	9251.8		A	0.835338	1.27416
B	16564.2	17117.6		B	2.08703	2.58775
C	16733.8	27543.9		C	0.899901	1.357
D	21291	26984.7		D	1.53965	1.91051
	Input				Bound/Input
30 (min)	wt	GAG			wt	GAG
A	5926.25	7261.12		A	1	1.52532
B	7936.75	6614.85		B	1	1.23992
C	18595.2	20297.7		C	1	1.50794
D	13828.4	14124.4		D	1	1.24087
				AV	1	1.37851
				SME	0	0.0798208
				T. test	0.0015924

## Sheet: 5E_data
35S-met	pulse	labeling	data
	Bound
30 (min)	WT			GAG
	CD	ABD		CD	GAG
A	21577	19792.2		23813.2	21849.4
B	23800.7	20226.3		20902.9	32365.8
	Input
30 (min)	WT			GAG
	CD	ABD		CD	GAG
A	12369	20116.2		17068.9	18290.4
B	12233.9	19424.6		9454.09	13838.1
	Bound/Input
30 (min)	WT			GAG
	CD	ABD		CD	ABD
A	1.74444	0.983893		1.39512	1.19458
B	1.94546	1.04127		2.21099	2.3389
AV	1.84495	1.01258		1.80306	1.76674
SEM	0.100511	0.028691		0.407937	0.572156
T. test	0.0273972
30 (min)	WT			GAG
	CD	ABD		CD	ABD
A	1	0.564016		1	0.856259
B	1	0.535232		1	1.05785
AV	1	0.549624		1	0.957054
SEM	0	0.0143919		0	0.100795

## Sheet: 6A_data
qPCR data
HTS1	(Ct)		ACT1	(Ct)
His	3-AT		His	3-AT
21.0343	20.4078		18.9219	18.9031
21.2745	20.617		18.8622	18.279
21.5204	20.5928		19.4474	18.207
20.2497	19.8167		17.8032	17.5168
20.4097	19.807		17.7228	17.539
20.509	19.8041		17.5929	17.5954
ΔCt				2^(-ΔCt)
His	3-AT			His	3-AT
2.11239	1.50475			0.231263	0.35239
2.41231	2.33793			0.187855	0.197794
2.07301	2.38576			0.237663	0.191344
2.44648	2.29988			0.183458	0.20308
2.68696	2.26799			0.15529	0.207619
2.91614	2.20862			0.132481	0.216341
			AV	0.188002	0.228095
			SEM	0.0168434	0.0251007

## Sheet: 6B_data
RIP	qPCR data
HTS1	(Ct)
Input		Bound
+His	3-AT	+His	3-AT
20.9038	20.4072	20.8505	20.7491
20.5326	20.2905	20.9362	21.154
20.6396	20.1795	20.5125	21.2157
21.2626	20.4246	21.2511	21.9336
20.9921	20.5673	21.322	21.9924
21.0228	19.9937	21.2494	22.088
Bound-Input	ΔCt			2^(-ΔCt)
+His	3-AT			+His	3-AT
-0.0532436	0.341866			1.0376	0.78902
0.403534	0.863443			0.756004	0.549639
-0.127157	1.03615			1.09214	0.487628
-0.0114727	1.50899			1.00798	0.351356
0.32991	1.42507			0.795586	0.3724
0.226585	2.09434			0.854655	0.234175
			AV	0.923994	0.464037
			SEM	0.0570817	0.079042
			T	0.000409716

[truncated: 5 more sheets: 6D_data, 7B_data, 7C_data, 7D_data, 7F_data]
